# Supplementary material for: Tizoxanide pyridine monosolvate
Source: Acta Crystallogr Sect E Struct Rep Online. 2012 Apr 21;68(Pt 5):o1453–4. doi: 10.1107/S1600536812016133 (PMC3344569; doi:10.1107/S1600536812016133)
Supplement: Supplementary file 1 [file e-68-o1453-sup1.cif]

##############################################################################
#                                                                            #
# This CIF contains the data in a paper accepted for publication in          #
# Acta Crystallographica Section E. It conforms to the requirements of       #
# Notes for Authors for Acta Crystallographica Section E, and has been       #
# peer reviewed under the auspices of the IUCr Commission on Journals.       #
#                                                                            #
# Full details of the Crystallographic Information File format               #
# are given in the paper "The Crystallographic Information File (CIF):       #
# a New Standard Archive File for Crystallography" by S. R. Hall, F. H.      #
# Allen and I. D. Brown [Acta Cryst. (1991), A47, 655-685].                  #
#                                                                            #
# The current version of the core CIF dictionary is obtainable from          #
# ftp://ftp.iucr.org/pub/cif_core.dic.                                       #
#                                                                            #
# Software is freely available for graphical display of the structure(s)     #
# in this CIF. For information consult the CIF software page                 #
# http://www.iucr.org/resources/cif/software.                                #
#                                                                            #
# This file may be used for bona fide research purposes within the           #
# scientific community so long as proper attribution is given to the journal # 
# article from which it was obtained.                                        #
#                                                                            #
##############################################################################
data_I
_audit_creation_method
;
  Olex2 1.1
  (compiled 2011.11.01 svn.r2039, GUI svn.r3906)
;
_chemical_name_systematic
;
2-Hydroxy-<i>N</i>-(5-nitro-1,3-thiazol-2-yl)benzamide pyridine monosolvate
;
_chemical_name_common     'Tizoxanide pyridine monosolvate'
_chemical_formula_moiety     'C10 H7 N3 O4 S, C5 H5 N'
_chemical_formula_sum     'C15 H12 N4 O4 S'
_chemical_formula_iupac     'C10 H7 N3 O4 S, C5 H5 N'
_chemical_formula_weight     344.35
_chemical_melting_point     ?
_space_group_crystal_system     triclinic
_space_group_name_H-M_alt     'P -1'
_space_group_name_Hall     '-P 1'
loop_
    _space_group_symop_id
    _space_group_symop_operation_xyz
    1 'x, y, z'
    2 '-x, -y, -z'
_cell_length_a     6.9826(3)
_cell_length_b     10.0462(5)
_cell_length_c     11.8387(7)
_cell_angle_alpha     102.998(5)
_cell_angle_beta     99.037(5)
_cell_angle_gamma     104.367(4)
_cell_volume     763.69(7)
_cell_formula_units_Z     2
_cell_measurement_reflns_used     3840
_cell_measurement_theta_min     3.9302
_cell_measurement_theta_max     65.7360
_cell_measurement_temperature     293(2)
_exptl_crystal_description     rod
_exptl_crystal_colour     colorless
_exptl_crystal_size_max     0.20
_exptl_crystal_size_mid     0.15
_exptl_crystal_size_min     0.10
_exptl_crystal_density_diffrn     1.497
_exptl_crystal_density_meas     ?
_exptl_crystal_density_method     'not measured'
_exptl_crystal_F_000     356
_exptl_absorpt_coefficient_mu     2.156
_exptl_absorpt_correction_type     multi-scan
_exptl_absorpt_process_details
;
(CrysAlis PRO; Agilent, 2011)
;
_exptl_absorpt_correction_T_min     0.712
_exptl_absorpt_correction_T_max     0.806
_exptl_special_details
;
Empirical
absorption correction using spherical harmonics, implemented in SCALE3 ABSPACK
scaling algorithm.
;
_diffrn_ambient_temperature     293(2)
_diffrn_radiation_type     'Cu K\a'
_diffrn_radiation_wavelength     1.5418
_diffrn_radiation_monochromator     mirror
_diffrn_measurement_device_type     'Agilent Xcalibur Onyx Nova'
_diffrn_measurement_method     '\w scans'
_diffrn_detector_area_resol_mean     8.2417
_diffrn_reflns_number     4493
_diffrn_reflns_av_R_equivalents     0.0157
_diffrn_reflns_theta_min     3.93
_diffrn_reflns_theta_max     63.98
_diffrn_reflns_theta_full     63.98
_diffrn_measured_fraction_theta_max     0.981
_diffrn_measured_fraction_theta_full     0.981
_diffrn_reflns_limit_h_min     -4
_diffrn_reflns_limit_h_max     8
_diffrn_reflns_limit_k_min     -11
_diffrn_reflns_limit_k_max     11
_diffrn_reflns_limit_l_min     -13
_diffrn_reflns_limit_l_max     13
_diffrn_standards_number     ?
_diffrn_standards_interval_count     ?
_diffrn_standards_interval_time     ?
_diffrn_standards_decay_%     ?
_refine_special_details
;
Refinement of <i>F</i>^2^ against ALL reflections. The weighted <i>R</i>-factor
<i>wR</i> and goodness of fit <i>S</i> are based on <i>F</i>^2^, conventional
<i>R</i>-factors <i>R</i> are based on <i>F</i>, with <i>F</i> set to zero for
negative <i>F</i>^2^. The threshold expression of <i>F</i>^2^ >
\s(<i>F</i>^2^) is used only for calculating <i>R</i>-factors(gt) <i>etc</i>.
and is not relevant to the choice of reflections for refinement.
<i>R</i>-factors based on <i>F</i>^2^ are statistically about twice as large
as those based on <i>F</i>, and <i>R</i>- factors based on ALL data will be
even larger.
;
_reflns_number_total     2481
_reflns_number_gt     2349
_reflns_threshold_expression     >2sigma(I)
_refine_ls_structure_factor_coef     Fsqd
_refine_ls_matrix_type     full
_refine_ls_R_factor_all     0.0296
_refine_ls_R_factor_gt     0.0282
_refine_ls_wR_factor_gt     0.0737
_refine_ls_wR_factor_ref     0.0749
_refine_ls_goodness_of_fit_ref     1.077
_refine_ls_restrained_S_all     1.077
_refine_ls_number_reflns     2481
_refine_ls_number_parameters     265
_refine_ls_number_restraints     0
_refine_ls_hydrogen_treatment     refall
_refine_ls_weighting_scheme     calc
_refine_ls_weighting_details
         'calc w=1/[\s^2^(Fo^2^)+(0.0385P)^2^+0.2467P] where P=(Fo^2^+2Fc^2^)/3'
_atom_sites_solution_hydrogens     geom
_atom_sites_solution_primary     direct
_atom_sites_solution_secondary     difmap
_refine_ls_shift/su_max     0.001
_refine_ls_shift/su_mean     0.000
_refine_diff_density_max     0.201
_refine_diff_density_min     -0.247
_refine_ls_extinction_method     none
_refine_ls_extinction_coef     ?
loop_
    _atom_type_symbol
    _atom_type_description
    _atom_type_scat_dispersion_real
    _atom_type_scat_dispersion_imag
    _atom_type_scat_source
    'C' 'C' 0.0181 0.0091
                         'International Tables Vol C Tables 4.2.6.8 and 6.1.1.4'
    'H' 'H' 0.0000 0.0000
                         'International Tables Vol C Tables 4.2.6.8 and 6.1.1.4'
    'O' 'O' 0.0492 0.0322
                         'International Tables Vol C Tables 4.2.6.8 and 6.1.1.4'
    'N' 'N' 0.0311 0.0180
                         'International Tables Vol C Tables 4.2.6.8 and 6.1.1.4'
    'S' 'S' 0.3331 0.5567
                         'International Tables Vol C Tables 4.2.6.8 and 6.1.1.4'
_computing_data_collection
;
CrysAlis PRO (Agilent, 2011)
;
_computing_cell_refinement
;
CrysAlis PRO (Agilent, 2011)
;
_computing_data_reduction
;
CrysAlis PRO (Agilent, 2011)
;
_computing_structure_solution     'SHELXS97 (Sheldrick, 2008)'
_computing_structure_refinement
;
SHELXL97 (Sheldrick, 2008)
;
_computing_molecular_graphics
;
<i>OLEX2</i> (Dolomanov <i>et al.</i>, 2009)
;
_computing_publication_material
;
<i>OLEX2</i> (Dolomanov <i>et al.</i>, 2009)
;
loop_
    _atom_site_type_symbol
    _atom_site_label
    _atom_site_fract_x
    _atom_site_fract_y
    _atom_site_fract_z
    _atom_site_U_iso_or_equiv
    _atom_site_adp_type
    _atom_site_calc_flag
    _atom_site_refinement_flags
    _atom_site_occupancy
    _atom_site_symmetry_multiplicity
    _atom_site_disorder_assembly
    _atom_site_disorder_group
    S S1 0.13956(5) 0.44049(4) -0.18461(3) 0.02193(13) Uani d . 1 1 . .
    O O2 0.38793(16) 0.69194(12) -0.07942(9) 0.0287(3) Uani d . 1 1 . .
    O O4 -0.09371(17) 0.24233(13) -0.40776(9) 0.0379(3) Uani d . 1 1 . .
    O O5 -0.23353(17) 0.06550(12) -0.34113(10) 0.0375(3) Uani d . 1 1 . .
    N N6 -0.12170(18) 0.18630(14) -0.32633(11) 0.0274(3) Uani d . 1 1 . .
    N N7 0.31757(17) 0.56377(13) 0.04990(11) 0.0200(3) Uani d . 1 1 . .
    N N8 0.59845(19) 0.69146(13) 0.49121(11) 0.0275(3) Uani d . 1 1 . .
    C C9 0.5749(2) 0.80811(15) 0.24522(13) 0.0208(3) Uani d . 1 1 . .
    C C10 0.5468(2) 0.80762(15) 0.12457(12) 0.0201(3) Uani d . 1 1 . .
    N N11 0.09847(18) 0.33048(13) -0.00698(11) 0.0225(3) Uani d . 1 1 . .
    C C12 0.4136(2) 0.68695(15) 0.02405(12) 0.0208(3) Uani d . 1 1 . .
    C C13 -0.0197(2) 0.22865(17) -0.10729(14) 0.0241(3) Uani d . 1 1 . .
    C C14 -0.0158(2) 0.26888(16) -0.20893(13) 0.0230(3) Uani d . 1 1 . .
    C C15 0.8152(2) 1.04417(17) 0.29859(14) 0.0290(4) Uani d . 1 1 . .
    C C16 0.1899(2) 0.44557(15) -0.03509(12) 0.0196(3) Uani d . 1 1 . .
    C C17 0.7287(2) 0.61931(18) 0.51622(16) 0.0344(4) Uani d . 1 1 . .
    C C18 0.5727(3) 0.7465(2) 0.69334(16) 0.0470(5) Uani d . 1 1 . .
    C C19 0.6541(2) 0.92756(16) 0.09458(14) 0.0252(3) Uani d . 1 1 . .
    C C20 0.7871(2) 1.04502(17) 0.17969(15) 0.0296(4) Uani d . 1 1 . .
    C C21 0.5227(3) 0.75377(18) 0.57844(15) 0.0354(4) Uani d . 1 1 . .
    C C22 0.7067(3) 0.6728(2) 0.71945(17) 0.0518(6) Uani d . 1 1 . .
    C C23 0.7866(3) 0.6082(2) 0.6301(2) 0.0489(5) Uani d . 1 1 . .
    C C24 0.7100(2) 0.92842(16) 0.33129(14) 0.0251(3) Uani d . 1 1 . .
    O O1 0.47188(15) 0.69476(11) 0.27650(9) 0.0237(2) Uani d . 1 1 . .
    H H19 0.631(3) 0.9235(18) 0.0134(17) 0.029(4) Uiso d . 1 1 . .
    H H24 0.725(3) 0.9313(19) 0.4158(17) 0.032(4) Uiso d . 1 1 . .
    H H20 0.857(3) 1.127(2) 0.1564(17) 0.040(5) Uiso d . 1 1 . .
    H H13 -0.093(3) 0.138(2) -0.1026(15) 0.028(4) Uiso d . 1 1 . .
    H H15 0.906(3) 1.122(2) 0.3591(17) 0.035(5) Uiso d . 1 1 . .
    H H7 0.332(3) 0.561(2) 0.1221(18) 0.033(5) Uiso d . 1 1 . .
    H H17 0.779(3) 0.575(2) 0.4501(18) 0.040(5) Uiso d . 1 1 . .
    H H21 0.427(3) 0.805(2) 0.5559(19) 0.052(6) Uiso d . 1 1 . .
    H H22 0.739(4) 0.670(3) 0.799(2) 0.075(7) Uiso d . 1 1 . .
    H H18 0.514(4) 0.800(3) 0.762(2) 0.068(7) Uiso d . 1 1 . .
    H H23 0.877(3) 0.558(2) 0.641(2) 0.056(6) Uiso d . 1 1 . .
    H H25 0.525(4) 0.698(3) 0.355(2) 0.073(8) Uiso d . 1 1 . .
loop_
    _atom_site_aniso_label
    _atom_site_aniso_U_11
    _atom_site_aniso_U_22
    _atom_site_aniso_U_33
    _atom_site_aniso_U_12
    _atom_site_aniso_U_13
    _atom_site_aniso_U_23
    S1 0.0230(2) 0.0258(2) 0.01336(19) 0.00558(15) 0.00094(14) 0.00226(14)
    O2 0.0343(6) 0.0325(6) 0.0151(5) 0.0044(5) 0.0018(4) 0.0073(4)
    O4 0.0353(6) 0.0502(7) 0.0181(6) 0.0042(5) 0.0012(5) 0.0023(5)
    O5 0.0310(6) 0.0309(6) 0.0347(7) -0.0005(5) -0.0007(5) -0.0057(5)
    N6 0.0209(6) 0.0329(8) 0.0206(7) 0.0062(6) 0.0005(5) -0.0030(6)
    N7 0.0223(6) 0.0237(6) 0.0121(6) 0.0062(5) 0.0014(5) 0.0033(5)
    N8 0.0310(7) 0.0258(7) 0.0186(6) -0.0012(5) 0.0002(5) 0.0063(5)
    C9 0.0200(7) 0.0237(7) 0.0195(7) 0.0088(6) 0.0045(6) 0.0049(6)
    C10 0.0200(7) 0.0232(7) 0.0176(7) 0.0096(6) 0.0037(6) 0.0035(6)
    N11 0.0227(6) 0.0238(6) 0.0200(6) 0.0071(5) 0.0034(5) 0.0044(5)
    C12 0.0194(7) 0.0249(8) 0.0186(7) 0.0086(6) 0.0038(6) 0.0051(6)
    C13 0.0208(7) 0.0237(8) 0.0249(8) 0.0062(6) 0.0032(6) 0.0027(6)
    C14 0.0192(7) 0.0255(8) 0.0197(7) 0.0064(6) 0.0010(6) -0.0006(6)
    C15 0.0291(8) 0.0231(8) 0.0263(8) 0.0031(7) 0.0008(7) -0.0009(7)
    C16 0.0186(7) 0.0247(7) 0.0158(7) 0.0097(6) 0.0031(5) 0.0030(6)
    C17 0.0292(8) 0.0318(9) 0.0379(10) 0.0005(7) 0.0043(7) 0.0128(8)
    C18 0.0652(13) 0.0402(10) 0.0225(9) -0.0032(9) 0.0079(9) 0.0052(8)
    C19 0.0273(8) 0.0267(8) 0.0220(8) 0.0086(6) 0.0044(6) 0.0078(6)
    C20 0.0320(8) 0.0247(8) 0.0300(9) 0.0047(7) 0.0058(7) 0.0084(7)
    C21 0.0433(10) 0.0320(9) 0.0248(9) 0.0046(8) 0.0050(7) 0.0047(7)
    C22 0.0655(13) 0.0449(11) 0.0231(10) -0.0172(10) -0.0096(9) 0.0168(9)
    C23 0.0374(10) 0.0422(11) 0.0595(14) -0.0019(9) -0.0110(9) 0.0292(10)
    C24 0.0268(8) 0.0264(8) 0.0187(8) 0.0074(6) 0.0022(6) 0.0018(6)
    O1 0.0269(5) 0.0253(6) 0.0146(5) 0.0025(4) 0.0018(4) 0.0048(4)
_geom_special_details
;
All e.s.d.'s (except the e.s.d. in the dihedral angle between two l.s. planes)
are estimated using the full covariance matrix. The cell e.s.d.'s are taken
into account individually in the estimation of e.s.d.'s in distances, angles
and torsion angles; correlations between e.s.d.'s in cell parameters are only
used when they are defined by crystal symmetry. An approximate (isotropic)
treatment of cell e.s.d.'s is used for estimating e.s.d.'s involving l.s.
planes.
;
loop_
    _geom_bond_atom_site_label_1
    _geom_bond_atom_site_label_2
    _geom_bond_site_symmetry_2
    _geom_bond_distance
    _geom_bond_publ_flag
    S1 C14 . 1.7269(15) ?
    S1 C16 . 1.7363(14) ?
    O2 C12 . 1.2240(18) ?
    O4 N6 . 1.2381(17) ?
    O5 N6 . 1.2265(18) ?
    N6 C14 . 1.4217(19) ?
    N7 C12 . 1.3775(19) ?
    N7 C16 . 1.3684(19) ?
    N7 H7 . 0.85(2) ?
    N8 C17 . 1.334(2) ?
    N8 C21 . 1.335(2) ?
    C9 C10 . 1.410(2) ?
    C9 C24 . 1.403(2) ?
    C9 O1 . 1.3483(18) ?
    C10 C12 . 1.481(2) ?
    C10 C19 . 1.403(2) ?
    N11 C13 . 1.365(2) ?
    N11 C16 . 1.3148(19) ?
    C13 C14 . 1.355(2) ?
    C13 H13 . 0.944(18) ?
    C15 C20 . 1.393(2) ?
    C15 C24 . 1.382(2) ?
    C15 H15 . 0.94(2) ?
    C17 C23 . 1.383(3) ?
    C17 H17 . 0.97(2) ?
    C18 C21 . 1.373(3) ?
    C18 C22 . 1.369(3) ?
    C18 H18 . 1.06(2) ?
    C19 C20 . 1.377(2) ?
    C19 H19 . 0.939(18) ?
    C20 H20 . 0.97(2) ?
    C21 H21 . 0.98(2) ?
    C22 C23 . 1.381(3) ?
    C22 H22 . 0.94(3) ?
    C23 H23 . 0.92(2) ?
    C24 H24 . 0.983(19) ?
    O1 H25 . 0.93(3) ?
loop_
    _geom_angle_atom_site_label_1
    _geom_angle_atom_site_label_2
    _geom_angle_atom_site_label_3
    _geom_angle_site_symmetry_1
    _geom_angle_site_symmetry_3
    _geom_angle
    _geom_angle_publ_flag
    C14 S1 C16 . . 86.32(7) ?
    O4 N6 C14 . . 116.98(13) ?
    O5 N6 O4 . . 124.16(13) ?
    O5 N6 C14 . . 118.86(13) ?
    C12 N7 H7 . . 119.5(13) ?
    C16 N7 C12 . . 123.00(12) ?
    C16 N7 H7 . . 117.4(13) ?
    C17 N8 C21 . . 118.94(14) ?
    C24 C9 C10 . . 118.84(13) ?
    O1 C9 C10 . . 120.13(13) ?
    O1 C9 C24 . . 121.02(13) ?
    C9 C10 C12 . . 124.80(13) ?
    C19 C10 C9 . . 118.97(13) ?
    C19 C10 C12 . . 116.22(13) ?
    C16 N11 C13 . . 109.77(12) ?
    O2 C12 N7 . . 119.41(13) ?
    O2 C12 C10 . . 123.02(13) ?
    N7 C12 C10 . . 117.56(12) ?
    N11 C13 H13 . . 120.4(11) ?
    C14 C13 N11 . . 114.35(14) ?
    C14 C13 H13 . . 125.2(11) ?
    N6 C14 S1 . . 120.07(11) ?
    C13 C14 S1 . . 112.72(11) ?
    C13 C14 N6 . . 127.21(14) ?
    C20 C15 H15 . . 121.3(11) ?
    C24 C15 C20 . . 120.79(15) ?
    C24 C15 H15 . . 117.9(11) ?
    N7 C16 S1 . . 121.81(11) ?
    N11 C16 S1 . . 116.83(11) ?
    N11 C16 N7 . . 121.36(13) ?
    N8 C17 C23 . . 121.43(18) ?
    N8 C17 H17 . . 116.3(11) ?
    C23 C17 H17 . . 122.3(11) ?
    C21 C18 H18 . . 121.1(13) ?
    C22 C18 C21 . . 118.52(19) ?
    C22 C18 H18 . . 120.4(13) ?
    C10 C19 H19 . . 116.6(11) ?
    C20 C19 C10 . . 121.77(14) ?
    C20 C19 H19 . . 121.6(11) ?
    C15 C20 H20 . . 121.2(11) ?
    C19 C20 C15 . . 118.89(15) ?
    C19 C20 H20 . . 119.8(11) ?
    N8 C21 C18 . . 122.73(18) ?
    N8 C21 H21 . . 116.0(13) ?
    C18 C21 H21 . . 121.2(13) ?
    C18 C22 C23 . . 119.32(17) ?
    C18 C22 H22 . . 116.7(16) ?
    C23 C22 H22 . . 124.0(16) ?
    C17 C23 H23 . . 116.4(15) ?
    C22 C23 C17 . . 119.06(19) ?
    C22 C23 H23 . . 124.5(15) ?
    C9 C24 H24 . . 119.1(11) ?
    C15 C24 C9 . . 120.72(14) ?
    C15 C24 H24 . . 120.1(11) ?
    C9 O1 H25 . . 111.8(16) ?
loop_
    _geom_hbond_atom_site_label_D
    _geom_hbond_atom_site_label_H
    _geom_hbond_atom_site_label_A
    _geom_hbond_site_symmetry_A
    _geom_hbond_distance_DH
    _geom_hbond_distance_HA
    _geom_hbond_distance_DA
    _geom_hbond_angle_DHA
    N7 H7 O1 . 0.85(2) 1.95(2) 2.6248(16) 135.9(18)
    O1 H25 N8 . 0.94(2) 1.64(2) 2.5671(16) 175(3)
_iucr_refine_instructions_details
;
TITL ntz_substrate in P-1 #2
CELL 1.54184 6.982604 10.046211 11.838731 102.9978 99.0371 104.3673
ZERR 2 0.000328 0.000512 0.000708 0.0047 0.0045 0.0043
LATT 1
SFAC C  H  O  N  S
UNIT 30 24 8 8 2
OMIT  -3.00 128.00
L.S. 4
ACTA
BOND$H
FMAP 2
PLAN 10
SIZE 0.2 0.15 0.1
WGHT  0.038500  0.246700
FVAR 13.663720
S1     5   0.139555  0.440493 -0.184611 11.000000  0.023030  0.025790 =
           0.013360  0.002260  0.000940  0.005580
O2     3   0.387930  0.691942 -0.079416 11.000000  0.034300  0.032520 =
           0.015110  0.007270  0.001840  0.004380
O4     3  -0.093710  0.242332 -0.407756 11.000000  0.035330  0.050150 =
           0.018140  0.002300  0.001160  0.004160
O5     3  -0.233526  0.065503 -0.341132 11.000000  0.030980  0.030900 =
           0.034670 -0.005750 -0.000740 -0.000510
N6     4  -0.121703  0.186298 -0.326335 11.000000  0.020910  0.032910 =
           0.020640 -0.003040  0.000540  0.006250
N7     4   0.317572  0.563771  0.049896 11.000000  0.022250  0.023680 =
           0.012130  0.003250  0.001390  0.006240
N8     4   0.598450  0.691462  0.491213 11.000000  0.031030  0.025760 =
           0.018570  0.006320  0.000240 -0.001190
C9     1   0.574860  0.808113  0.245222 11.000000  0.020010  0.023660 =
           0.019530  0.004900  0.004540  0.008780
C10    1   0.546833  0.807619  0.124565 11.000000  0.020010  0.023190 =
           0.017560  0.003500  0.003670  0.009560
N11    4   0.098473  0.330479 -0.006979 11.000000  0.022670  0.023850 =
           0.019960  0.004370  0.003440  0.007140
C12    1   0.413615  0.686950  0.024053 11.000000  0.019360  0.024930 =
           0.018590  0.005100  0.003780  0.008620
C13    1  -0.019697  0.228654 -0.107292 11.000000  0.020850  0.023740 =
           0.024860  0.002730  0.003230  0.006240
C14    1  -0.015771  0.268885 -0.208927 11.000000  0.019150  0.025460 =
           0.019670 -0.000620  0.000980  0.006370
C15    1   0.815183  1.044167  0.298592 11.000000  0.029090  0.023120 =
           0.026340 -0.000920  0.000780  0.003130
C16    1   0.189897  0.445571 -0.035090 11.000000  0.018650  0.024690 =
           0.015800  0.002990  0.003080  0.009700
C17    1   0.728673  0.619310  0.516216 11.000000  0.029170  0.031810 =
           0.037920  0.012800  0.004260  0.000480
C18    1   0.572727  0.746463  0.693337 11.000000  0.065160  0.040240 =
           0.022490  0.005240  0.007920 -0.003230
C19    1   0.654123  0.927560  0.094584 11.000000  0.027280  0.026740 =
           0.021990  0.007800  0.004400  0.008610
C20    1   0.787077  1.045018  0.179686 11.000000  0.031980  0.024710 =
           0.030050  0.008350  0.005770  0.004720
C21    1   0.522665  0.753775  0.578437 11.000000  0.043260  0.031960 =
           0.024770  0.004680  0.004980  0.004580
C22    1   0.706747  0.672826  0.719449 11.000000  0.065480  0.044870 =
           0.023130  0.016810 -0.009630 -0.017150
C23    1   0.786643  0.608198  0.630093 11.000000  0.037360  0.042210 =
           0.059500  0.029190 -0.011050 -0.001930
C24    1   0.709978  0.928416  0.331288 11.000000  0.026770  0.026410 =
           0.018730  0.001820  0.002250  0.007450
O1     3   0.471881  0.694763  0.276497 11.000000  0.026880  0.025270 =
           0.014580  0.004790  0.001830  0.002540
H19    2   0.631383  0.923472  0.013409 11.000000  0.029480
H24    2   0.724725  0.931300  0.415817 11.000000  0.031880
H20    2   0.856588  1.127398  0.156363 11.000000  0.040000
H13    2  -0.093453  0.138359 -0.102607 11.000000  0.028150
H15    2   0.905858  1.122122  0.359124 11.000000  0.035240
H7     2   0.331893  0.561115  0.122107 11.000000  0.033420
H17    2   0.778975  0.574762  0.450061 11.000000  0.039560
H21    2   0.427329  0.804967  0.555861 11.000000  0.051890
H22    2   0.739373  0.670277  0.799221 11.000000  0.075000
H18    2   0.514057  0.800119  0.761555 11.000000  0.067730
H23    2   0.877361  0.557642  0.640500 11.000000  0.056460
H25    2   0.524855  0.698192  0.354891 11.000000  0.073320
HKLF 4
END
;
data_global
_journal_date_recd_electronic     2012-04-06
_journal_date_accepted     2012-04-13
_journal_name_full     'Acta Crystallographica, Section E'
_journal_year     2012
_journal_volume     68
_journal_issue      5
_journal_page_first     eo1453
_journal_page_last     eo1454
_journal_paper_category     QO
_journal_paper_doi     10.1107/S1600536812016133
_journal_coeditor_code     QM2062
_publ_contact_author_name     'Ding Li'
_publ_contact_author_address
;
School of Pharmaceutical Science, Sun Yat-sen University, Guangzhou, 510006,
China
;
_publ_contact_author_email     'liding@mail.sysu.edu.cn'
_publ_contact_author_fax     ?
_publ_contact_author_phone     '086-20-39943058'
_publ_section_title
;
Tizoxanide pyridine monosolvate
;
loop_
    _publ_author_name
    _publ_author_footnote
    _publ_author_address
    'Zheng, Huaqin' .
;
School of Pharmaceutical Science, Sun Yat-sen University, Guangzhou, 510006,
People's Republic of China
;
    'Deng, Hui' .
;
School of Pharmaceutical Science, Sun Yat-sen University, Guangzhou, 510006,
People's Republic of China
;
    'Chen, Yunyun' .
;
School of Pharmaceutical Science, Sun Yat-sen University, Guangzhou, 510006,
People's Republic of China
;
    'Li, Ding' .
;
School of Pharmaceutical Science, Sun Yat-sen University, Guangzhou, 510006,
People's Republic of China
;
