# Supplementary material for: Tizoxanide pyridine monosolvate
Source: Acta Crystallogr Sect E Struct Rep Online. 2012 Apr 21;68(Pt 5):o1453–4. doi: 10.1107/S1600536812016133 (PMC3344569; doi:10.1107/S1600536812016133)
Supplement: Supplementary file 3 [file e-68-o1453-Isup3.hkl]

# 
# h,k,l, Fc-squared, Fo-squared, sigma(Fo-squared) and status flag 
# 
data_I
_shelx_title ' ntz_substrate in P-1' 
_shelx_refln_list_code          4 
_shelx_F_calc_maximum       76.82 
_exptl_crystal_F_000       331.00 
_reflns_d_resolution_high  0.8449 
 
loop_ 
 _symmetry_equiv_pos_as_xyz 
 'x, y, z' 
 '-x, -y, -z' 
 
_cell_length_a     6.9826 
_cell_length_b    10.0462 
_cell_length_c    11.8387 
_cell_angle_alpha 102.998 
_cell_angle_beta   99.037 
_cell_angle_gamma 104.367 
 
_shelx_F_squared_multiplier     1.000 
 
loop_ 
 _refln_index_h 
 _refln_index_k 
 _refln_index_l 
 _refln_F_squared_calc 
 _refln_F_squared_meas 
 _refln_F_squared_sigma 
 _refln_observed_status 
   1   0   0      345.68      324.30      1.87 o 
   2   0   0       23.83       25.52      0.77 o 
   3   0   0      692.58      668.15      6.37 o 
   4   0   0      161.14      158.11      1.92 o 
   5   0   0        0.54        1.30      0.56 o 
   6   0   0        0.51        0.49      0.53 o 
   7   0   0      138.88      144.16      3.31 o 
  -7   1   0       84.20       87.15      2.57 o 
  -6   1   0      242.86      252.55      7.19 o 
  -5   1   0       45.35       49.23      1.16 o 
  -4   1   0       62.37       52.80      1.22 o 
  -3   1   0        1.68        0.94      0.31 o 
  -2   1   0      695.44      671.20      4.27 o 
  -1   1   0      139.83      134.40      0.96 o 
   0   1   0      825.60      733.56      4.00 o 
   1   1   0      569.97      556.21      5.05 o 
   2   1   0      220.75      204.55      6.19 o 
   3   1   0      287.60      282.22      3.46 o 
   4   1   0      689.76      732.31      5.96 o 
   5   1   0       38.89       36.13      1.94 o 
   6   1   0       14.14       14.53      1.05 o 
   7   1   0       77.33       84.74      3.60 o 
  -7   2   0       28.17       31.55      2.29 o 
  -6   2   0      224.51      227.10      3.39 o 
  -5   2   0       35.63       33.51      0.98 o 
  -4   2   0       32.45       35.25      0.99 o 
  -3   2   0       20.23       29.06      1.51 o 
  -1   2   0       79.65       79.45      1.34 o 
   2   2   0      224.16      225.96      4.81 o 
   3   2   0      438.00      505.08      4.33 o 
   4   2   0       53.32       52.12      1.73 o 
   5   2   0       39.67       39.02      2.01 o 
   6   2   0      113.35      124.36      2.91 o 
   7   2   0      102.74       94.79      3.55 o 
  -7   3   0      101.26      108.29      3.90 o 
  -6   3   0      208.55      208.97      4.07 o 
  -5   3   0       28.12       28.51      0.91 o 
  -4   3   0      427.12      420.03      2.76 o 
  -3   3   0      812.33      746.18      7.90 o 
  -2   3   0      503.02      465.87      2.99 o 
  -1   3   0        0.43        0.10      0.23 o 
   0   3   0     1182.84     1145.33      9.09 o 
   1   3   0     2135.48     1930.25     13.90 o 
   2   3   0     1259.36     1232.14     12.84 o 
   3   3   0        7.40        5.69      0.56 o 
   4   3   0        0.58        0.35      0.35 o 
   5   3   0      304.34      304.46      5.54 o 
   6   3   0        2.16        1.92      0.56 o 
  -7   4   0        2.91        1.80      0.38 o 
  -6   4   0       10.55       12.21      0.85 o 
  -5   4   0        1.40        1.91      0.38 o 
  -4   4   0     2762.94     2561.99     10.56 o 
  -3   4   0      115.15      105.52      2.20 o 
  -2   4   0      248.63      272.77      3.69 o 
  -1   4   0      348.29      319.88      4.93 o 
   0   4   0      443.06      416.69      6.63 o 
   1   4   0      362.45      371.58      7.00 o 
   2   4   0     1576.37     1561.25     22.44 o 
   3   4   0        0.13       -0.03      0.27 o 
   4   4   0     1180.49     1236.84     10.18 o 
   5   4   0       61.90       63.99      4.11 o 
   6   4   0       28.84       25.77      1.57 o 
  -7   5   0       31.63       34.73      2.29 o 
  -6   5   0       74.02       75.78      2.80 o 
  -5   5   0      502.42      469.45      9.65 o 
  -4   5   0      147.31      133.77      3.26 o 
  -3   5   0        0.07       -0.10      0.25 o 
  -2   5   0       54.47       69.04      1.75 o 
  -1   5   0      280.34      265.48      5.70 o 
   0   5   0       60.86       62.04      2.19 o 
   1   5   0      563.87      559.73     15.25 o 
   2   5   0       45.24       50.63      2.23 o 
   3   5   0      523.41      520.21      6.12 o 
   4   5   0      119.52      117.44      5.66 o 
   5   5   0      105.95      108.09      5.06 o 
  -7   6   0        3.34        2.62      0.76 o 
  -6   6   0      285.24      253.14      5.06 o 
  -5   6   0      283.78      280.15      4.26 o 
  -4   6   0        0.82        1.89      0.40 o 
  -3   6   0        3.36        2.82      0.47 o 
  -2   6   0      574.33      537.71      5.58 o 
  -1   6   0      608.16      616.68      5.23 o 
   0   6   0      404.53      410.35      5.12 o 
   1   6   0       30.88       30.70      1.65 o 
   2   6   0     1509.76     1480.46     12.73 o 
   3   6   0        1.36        3.50      0.84 o 
   4   6   0      100.64       91.22      4.66 o 
   5   6   0       95.02       97.99      4.18 o 
  -7   7   0       39.00       39.57      2.29 o 
  -6   7   0       17.77       21.78      1.47 o 
  -5   7   0        3.64        5.85      0.69 o 
  -4   7   0       39.94       33.01      1.46 o 
  -3   7   0        6.09        6.07      0.85 o 
  -2   7   0      369.35      367.15      5.72 o 
  -1   7   0        6.99        9.34      0.87 o 
   0   7   0       11.96        9.53      0.92 o 
   1   7   0       19.09       16.51      1.21 o 
   2   7   0       14.55       17.43      1.50 o 
   3   7   0      225.02      231.57      3.51 o 
   4   7   0      279.14      267.65      6.87 o 
  -7   8   0      102.74      114.01      3.44 o 
  -6   8   0        1.11        0.13      0.21 o 
  -5   8   0        1.96        2.46      0.50 o 
  -4   8   0      427.79      429.64      7.69 o 
  -3   8   0      106.08      101.99      4.69 o 
  -2   8   0       51.67       54.40      3.29 o 
  -1   8   0        0.49        0.52      0.41 o 
   0   8   0     1574.80     1532.76     11.75 o 
   1   8   0      233.22      250.07      5.94 o 
   2   8   0       86.49       87.25      2.64 o 
   3   8   0       97.54      103.92      4.99 o 
  -6   9   0       13.11       13.52      1.25 o 
  -5   9   0       31.25       27.65      2.03 o 
  -4   9   0      256.95      271.53      4.53 o 
  -3   9   0       44.74       47.53      3.16 o 
  -2   9   0        1.33        1.77      0.77 o 
  -1   9   0        9.07        8.31      1.41 o 
   0   9   0       55.55       57.32      3.08 o 
   1   9   0       83.25       89.90      3.50 o 
   2   9   0       64.84       64.21      2.02 o 
  -5  10   0        4.17        4.58      0.88 o 
  -4  10   0        0.12        0.23      0.25 o 
  -3  10   0       69.85       76.24      3.67 o 
  -2  10   0      583.38      589.49     10.07 o 
  -1  10   0      268.89      289.65      6.69 o 
   0  10   0       64.65       65.19      2.96 o 
   1  10   0      140.73      140.98      6.44 o 
  -4  11   0        0.90        0.63      0.50 o 
  -3  11   0       68.63       71.36      2.99 o 
  -2  11   0       42.87       44.05      2.32 o 
  -1  11   0        2.05        2.90      0.54 o 
   0  11   0        2.02        2.76      0.75 o 
   0 -11   1       52.97       54.38      2.60 o 
   1 -11   1        6.53        8.16      1.05 o 
   2 -11   1      244.47      246.17      5.79 o 
   3 -11   1        5.27        5.73      0.90 o 
   4 -11   1       20.19       21.53      1.68 o 
  -1 -10   1        3.13        3.09      0.77 o 
   0 -10   1        0.43        1.69      0.78 o 
   1 -10   1      275.62      293.48      7.09 o 
   2 -10   1        0.99        0.87      0.65 o 
   3 -10   1       35.45       38.52      2.76 o 
   4 -10   1      125.51      127.66      4.78 o 
   5 -10   1      104.32       97.79      6.50 o 
  -2  -9   1       88.52       88.78      2.55 o 
  -1  -9   1       48.87       52.96      2.79 o 
   0  -9   1     1004.58      962.80     12.74 o 
   1  -9   1        7.29        9.39      1.37 o 
   2  -9   1        0.66        1.72      0.67 o 
   3  -9   1       30.69       34.36      2.77 o 
   4  -9   1       34.01       39.73      4.70 o 
   5  -9   1      132.42      127.75      3.19 o 
   6  -9   1        0.11       -0.01      0.28 o 
  -3  -8   1       85.42       84.87      2.14 o 
  -2  -8   1       10.04       11.68      1.31 o 
  -1  -8   1      553.64      555.01      8.88 o 
   0  -8   1      163.37      149.60      3.68 o 
   1  -8   1      193.34      200.82      5.87 o 
   2  -8   1      155.79      146.63      3.90 o 
   3  -8   1      162.69      165.32      3.14 o 
   4  -8   1      209.71      221.07      3.68 o 
   5  -8   1      146.11      142.98      4.33 o 
   6  -8   1        1.46        2.39      0.61 o 
   7  -8   1        0.19       -0.09      0.44 o 
  -4  -7   1       42.69       41.60      1.90 o 
  -3  -7   1      126.11      126.43      4.97 o 
  -2  -7   1     1780.04     1777.77     39.92 o 
  -1  -7   1        4.37        5.13      0.76 o 
   0  -7   1        0.30        0.67      0.22 o 
   1  -7   1      533.05      567.24      5.59 o 
   2  -7   1      205.40      206.52      3.13 o 
   3  -7   1       71.88       68.43      1.97 o 
   4  -7   1        1.44        1.72      0.34 o 
   5  -7   1        7.26        8.62      1.78 o 
   6  -7   1       27.61       30.35      2.45 o 
   7  -7   1       11.62       13.32      1.35 o 
  -5  -6   1      113.13      110.24      4.59 o 
  -4  -6   1       25.84       20.74      2.40 o 
  -3  -6   1     1004.29     1054.53     27.66 o 
  -2  -6   1      567.45      555.15      8.34 o 
  -1  -6   1       78.16       77.02      4.00 o 
   0  -6   1      362.98      364.32      6.56 o 
   1  -6   1        1.77        3.83      0.43 o 
   2  -6   1      791.79      811.24      5.49 o 
   3  -6   1       48.12       38.98      1.17 o 
   4  -6   1        0.11        0.35      0.19 o 
   5  -6   1      103.66      110.63      3.26 o 
   6  -6   1       70.75       63.62      3.55 o 
   7  -6   1       14.52       12.79      1.38 o 
  -6  -5   1        1.52        1.98      0.48 o 
  -5  -5   1       23.07       22.31      2.40 o 
  -4  -5   1      578.40      586.53     12.32 o 
  -3  -5   1       91.36       86.50      3.15 o 
  -2  -5   1       71.93       75.99      2.61 o 
  -1  -5   1     1108.72     1162.23     21.02 o 
   0  -5   1     1028.31     1043.32     11.74 o 
   1  -5   1      150.77      166.42      4.21 o 
   2  -5   1      325.57      339.54      6.36 o 
   3  -5   1       28.31       33.10      1.00 o 
   4  -5   1       78.03       85.45      1.77 o 
   5  -5   1       57.72       58.28      2.49 o 
   6  -5   1        4.28        4.08      1.07 o 
   7  -5   1       31.06       30.88      2.05 o 
  -6  -4   1        2.56        3.29      0.72 o 
  -5  -4   1       71.05       76.31      2.63 o 
  -4  -4   1      549.14      543.77      6.32 o 
  -3  -4   1      394.79      413.47      4.51 o 
  -2  -4   1      638.37      658.57     10.60 o 
  -1  -4   1      630.58      561.59      8.49 o 
   0  -4   1      839.86      831.15      9.16 o 
   1  -4   1      387.48      340.80      5.14 o 
   2  -4   1      141.19      125.24      2.78 o 
   3  -4   1     1909.80     1913.91      8.66 o 
   4  -4   1        0.60        1.21      0.21 o 
   5  -4   1       73.58       75.76      1.97 o 
   6  -4   1       63.78       72.46      1.91 o 
   7  -4   1      309.87      312.23      6.21 o 
  -6  -3   1      385.57      403.20      5.95 o 
  -5  -3   1      295.36      291.52      5.45 o 
  -4  -3   1       63.35       67.96      2.03 o 
  -3  -3   1        9.99        9.83      0.72 o 
  -2  -3   1      747.00      770.18      9.78 o 
  -1  -3   1      742.60      794.90      8.69 o 
   0  -3   1      232.53      226.13      4.00 o 
   1  -3   1      324.57      328.38      4.18 o 
   2  -3   1     1683.89     1645.13      8.51 o 
   3  -3   1      170.68      178.16      3.79 o 
   4  -3   1       51.38       58.89      1.08 o 
   5  -3   1       33.68       35.50      1.19 o 
   6  -3   1       45.26       47.06      1.58 o 
   7  -3   1      113.69      126.79      4.13 o 
  -7  -2   1        4.31        4.50      0.88 o 
  -6  -2   1      310.07      323.43      5.13 o 
  -5  -2   1       60.43       60.37      2.51 o 
  -4  -2   1      167.11      171.33      3.02 o 
  -3  -2   1     1637.45     1571.94      9.81 o 
  -2  -2   1      345.52      357.30      5.76 o 
   0  -2   1       40.20       28.09      1.15 o 
   2  -2   1        0.14        2.80      2.01 o 
   3  -2   1      338.25      342.70      6.94 o 
   4  -2   1      452.40      469.66      3.32 o 
   5  -2   1      222.14      211.60      3.17 o 
   6  -2   1      148.00      145.41      3.60 o 
   7  -2   1        5.20        6.92      0.83 o 
  -7  -1   1      315.86      316.67      4.72 o 
  -6  -1   1       12.22       13.11      0.99 o 
  -5  -1   1       11.82       13.44      1.18 o 
  -4  -1   1        0.19       -0.17      0.20 o 
  -3  -1   1      533.66      504.53      6.56 o 
  -2  -1   1     1528.48     1440.87      9.56 o 
  -1  -1   1     1385.49     1152.56      6.85 o 
   1  -1   1     1209.08     1074.62      5.16 o 
   2  -1   1        0.55        0.37      0.20 o 
   3  -1   1       47.43       40.30      1.78 o 
   4  -1   1      400.95      404.43      4.23 o 
   5  -1   1      219.06      211.84      3.51 o 
   6  -1   1       56.53       54.06      2.28 o 
   7  -1   1       26.40       24.66      2.03 o 
  -7   0   1        9.09        9.37      1.32 o 
  -6   0   1      188.21      200.53      3.58 o 
  -5   0   1      744.14      742.57      7.50 o 
  -4   0   1       21.57       20.53      0.66 o 
  -3   0   1       98.25      128.89     27.63 o 
  -2   0   1       25.79       37.64      0.90 o 
  -1   0   1        6.10        7.13      0.36 o 
   0   0   1      383.90      395.54      2.56 o 
   1   0   1      302.95      287.92      3.14 o 
   2   0   1      216.89      219.27      2.26 o 
   3   0   1      300.29      300.35      3.31 o 
   4   0   1      994.32     1044.38      6.91 o 
   5   0   1      149.20      148.73      3.16 o 
   6   0   1       33.84       34.44      1.58 o 
   7   0   1        7.65        6.71      1.08 o 
  -7   1   1       11.72       14.29      1.63 o 
  -6   1   1      224.53      234.50      6.28 o 
  -5   1   1      362.38      382.59      4.83 o 
  -4   1   1      168.52      207.80      3.48 o 
  -3   1   1      307.38      301.94      7.34 o 
  -1   1   1      377.29      381.16      3.40 o 
   0   1   1      419.34      403.91     10.14 o 
   1   1   1      801.67      740.40      6.38 o 
   2   1   1     1465.20     1312.90      5.54 o 
   3   1   1      206.07      207.94      2.82 o 
   4   1   1       21.29       20.75      1.08 o 
   5   1   1      175.53      179.96      4.30 o 
   6   1   1      180.51      182.19      3.60 o 
   7   1   1      113.18      117.30      4.17 o 
  -7   2   1      116.89      116.29      4.42 o 
  -6   2   1       56.40       57.43      2.34 o 
  -5   2   1        7.71        8.32      0.59 o 
  -4   2   1       41.93       52.75      1.22 o 
  -3   2   1       25.21       22.64      1.40 o 
  -1   2   1      800.28      715.32      3.45 o 
   0   2   1     1152.07     1045.49      7.49 o 
   1   2   1       98.58      103.24      2.92 o 
   2   2   1     1935.18     1897.89     13.11 o 
   3   2   1      277.06      262.34      4.66 o 
   4   2   1        4.53        4.25      0.55 o 
   5   2   1      292.05      288.78      5.49 o 
   6   2   1      194.96      187.56      4.67 o 
  -7   3   1       57.44       61.30      3.03 o 
  -6   3   1       20.43       23.21      1.02 o 
  -5   3   1       80.67       84.57      1.79 o 
  -4   3   1     3082.73     2940.33     15.46 o 
  -3   3   1      366.77      378.45      5.66 o 
  -2   3   1      807.97      729.50     28.49 o 
  -1   3   1        4.36        3.13      0.45 o 
   0   3   1        9.31        7.39      0.81 o 
   1   3   1      201.04      200.07      4.74 o 
   2   3   1        2.24        1.20      0.39 o 
   3   3   1      152.01      161.49      2.43 o 
   4   3   1        7.41        6.75      0.87 o 
   5   3   1      102.35      104.82      5.34 o 
   6   3   1        2.05        2.33      0.69 o 
  -7   4   1        3.80        3.09      0.72 o 
  -6   4   1        0.31        1.37      0.44 o 
  -5   4   1      139.15      146.89      2.98 o 
  -4   4   1     4625.85     4165.32     20.23 o 
  -3   4   1      433.49      437.53      5.60 o 
  -2   4   1       24.87       23.23      1.01 o 
  -1   4   1      727.92      682.12      7.26 o 
   0   4   1      872.15      873.70      9.78 o 
   1   4   1        0.09        0.72      0.37 o 
   2   4   1       54.67       52.72      2.15 o 
   3   4   1      469.04      457.85      6.71 o 
   4   4   1       76.55       66.35      6.45 o 
   5   4   1        0.02        0.67      0.93 o 
   6   4   1        1.80        1.41      0.62 o 
  -7   5   1        9.51        7.95      1.20 o 
  -6   5   1      408.37      409.59      6.45 o 
  -5   5   1      480.11      461.48      6.54 o 
  -4   5   1       53.73       55.44      2.15 o 
  -3   5   1        5.11        3.67      0.43 o 
  -2   5   1       23.83       28.02      1.05 o 
  -1   5   1      758.05      749.07      5.69 o 
   0   5   1      266.40      278.60      3.76 o 
   1   5   1       33.83       37.36      2.23 o 
   2   5   1      223.27      235.27      7.26 o 
   3   5   1       57.73       54.04      2.07 o 
   4   5   1        2.07        2.71      1.17 o 
   5   5   1       20.00       20.00      2.20 o 
  -7   6   1       44.35       50.16      2.78 o 
  -6   6   1      998.17      924.02      9.61 o 
  -5   6   1      296.27      296.39      4.39 o 
  -4   6   1       30.27       28.36      1.66 o 
  -3   6   1      360.65      365.13      4.75 o 
  -2   6   1        0.60        0.74      0.30 o 
  -1   6   1       10.48       21.57      5.70 o 
   0   6   1       17.82       16.92      1.06 o 
   1   6   1      265.49      257.20      4.23 o 
   2   6   1      183.88      210.08      7.33 o 
   3   6   1        0.25        0.18      0.46 o 
   4   6   1        0.73       -0.01      0.36 o 
   5   6   1       39.25       36.14      2.52 o 
  -7   7   1      436.52      426.27      7.42 o 
  -6   7   1       23.18       22.81      1.48 o 
  -5   7   1        4.75        4.67      0.75 o 
  -4   7   1       50.30       49.04      2.74 o 
  -3   7   1      575.38      572.27      5.32 o 
  -2   7   1       58.53       60.89      2.16 o 
  -1   7   1       66.81       67.20      2.30 o 
   0   7   1      464.88      474.35      6.18 o 
   1   7   1       22.45       23.14      1.44 o 
   2   7   1        0.48        0.49      0.35 o 
   3   7   1       86.99       89.40      3.00 o 
   4   7   1       27.02       26.56      2.08 o 
  -6   8   1       14.78       15.44      1.11 o 
  -5   8   1       14.53       12.43      0.91 o 
  -4   8   1       15.65       13.88      0.89 o 
  -3   8   1      206.31      206.76      4.26 o 
  -2   8   1       94.05       97.62      4.31 o 
  -1   8   1       52.36       52.79      2.99 o 
   0   8   1      653.64      681.10     10.12 o 
   1   8   1       15.93       17.49      1.54 o 
   2   8   1        7.77        6.21      1.53 o 
   3   8   1        0.61        1.02      0.64 o 
  -6   9   1       99.14       94.77      4.56 o 
  -5   9   1       27.04       25.59      1.09 o 
  -4   9   1        5.23        6.28      1.13 o 
  -3   9   1       16.48       17.27      1.92 o 
  -2   9   1      482.16      470.58      9.37 o 
  -1   9   1      130.73      135.37      4.78 o 
   0   9   1        0.29        1.65      0.62 o 
   1   9   1      200.57      202.70      3.88 o 
   2   9   1       61.84       58.94      3.12 o 
  -5  10   1       97.03       96.10      3.56 o 
  -4  10   1       14.30       15.06      1.51 o 
  -3  10   1       61.56       62.63      3.21 o 
  -2  10   1      862.14      874.65     11.55 o 
  -1  10   1        6.70        6.21      1.02 o 
   0  10   1       46.60       44.45      3.16 o 
   1  10   1       55.35       60.29      3.03 o 
  -4  11   1       66.32       66.57      2.56 o 
  -3  11   1      105.58      106.59      3.31 o 
  -2  11   1       10.05        8.89      0.71 o 
  -1  11   1      255.99      258.03      5.88 o 
   0 -11   2        0.03       -0.06      0.45 o 
   1 -11   2       23.05       25.12      1.87 o 
   2 -11   2        0.44        0.43      0.49 o 
   3 -11   2        0.02       -0.38      0.48 o 
   4 -11   2        0.83        2.50      0.67 o 
  -2 -10   2       18.85       21.15      1.15 o 
  -1 -10   2       26.48       28.62      1.99 o 
   0 -10   2        0.84        0.11      0.29 o 
   1 -10   2      107.33      110.97      4.45 o 
   2 -10   2       73.01       75.73      3.80 o 
   3 -10   2        7.22        6.97      1.26 o 
   4 -10   2       34.06       30.94      1.42 o 
   5 -10   2      226.48      219.30      3.54 o 
  -3  -9   2        0.58        0.63      0.44 o 
  -2  -9   2       22.96       25.45      1.84 o 
  -1  -9   2        5.59        8.13      1.23 o 
   0  -9   2        9.84        7.51      1.30 o 
   1  -9   2       49.61       49.80      3.07 o 
   2  -9   2       49.10       49.11      2.33 o 
   3  -9   2       34.83       34.09      1.96 o 
   4  -9   2       14.25       13.81      1.29 o 
   5  -9   2        6.14        8.49      0.89 o 
   6  -9   2       54.30       52.69      2.53 o 
  -4  -8   2        0.29        0.58      0.94 o 
  -3  -8   2       14.57       15.76      1.41 o 
  -2  -8   2       39.86       40.04      3.48 o 
  -1  -8   2       69.60       68.57      3.20 o 
   0  -8   2      125.78      131.95      7.90 o 
   1  -8   2        2.43        2.17      0.46 o 
   2  -8   2       65.92       70.73      1.97 o 
   3  -8   2      598.13      592.88      6.06 o 
   4  -8   2       64.76       61.69      2.01 o 
   5  -8   2        0.15        0.13      0.48 o 
   6  -8   2       35.03       37.15      2.49 o 
   7  -8   2       78.75       81.81      2.92 o 
  -5  -7   2      189.55      198.65      5.17 o 
  -4  -7   2      187.85      183.57      6.28 o 
  -3  -7   2        1.90        3.69      1.19 o 
  -2  -7   2      463.71      457.91     16.70 o 
  -1  -7   2      185.91      173.17      4.72 o 
   0  -7   2       23.78       31.14      1.33 o 
   1  -7   2      230.70      242.17      3.64 o 
   2  -7   2      149.76      170.08      2.89 o 
   3  -7   2      254.26      247.02      4.23 o 
   4  -7   2       16.45       14.59      0.83 o 
   5  -7   2       52.24       49.42      2.15 o 
   6  -7   2       35.28       39.94      2.78 o 
   7  -7   2       38.75       37.28      2.16 o 
  -5  -6   2       19.96       17.45      1.99 o 
  -4  -6   2      409.87      396.47      9.94 o 
  -3  -6   2        1.04        0.95      0.68 o 
  -2  -6   2       27.94       25.49      1.65 o 
  -1  -6   2      238.53      238.92      5.05 o 
   0  -6   2      145.63      144.33      4.75 o 
   1  -6   2     1079.84     1103.98      6.93 o 
   2  -6   2      147.88      134.55      2.97 o 
   3  -6   2      286.34      306.09      7.56 o 
   4  -6   2       43.44       38.08      1.27 o 
   5  -6   2       51.56       55.16      1.63 o 
   6  -6   2       76.10       66.44      3.60 o 
   7  -6   2       76.38       78.23      3.22 o 
  -6  -5   2      108.33      110.19      4.28 o 
  -5  -5   2      250.02      266.60      8.21 o 
  -4  -5   2     1606.61     1588.69     19.90 o 
  -3  -5   2      302.21      293.37      5.63 o 
  -2  -5   2      406.09      433.72      6.13 o 
  -1  -5   2        3.41        2.08      0.35 o 
   0  -5   2      587.04      628.61      9.21 o 
   1  -5   2       11.14       19.51      1.54 o 
   2  -5   2      159.53      177.75      2.56 o 
   3  -5   2       40.34       36.18      1.05 o 
   4  -5   2      415.95      398.76      3.86 o 
   5  -5   2        0.99        1.44      0.35 o 
   6  -5   2        0.39        0.15      0.49 o 
   7  -5   2       33.30       36.01      2.19 o 
  -6  -4   2      123.11      127.07      2.99 o 
  -5  -4   2        6.22        7.65      0.92 o 
  -4  -4   2       62.69       67.96      2.08 o 
  -3  -4   2     1114.33     1129.96      7.93 o 
  -2  -4   2      287.61      278.44      4.98 o 
  -1  -4   2      845.91      909.48     10.76 o 
   0  -4   2     1156.61     1105.08     10.63 o 
   1  -4   2      137.26      136.93      3.47 o 
   2  -4   2        0.84        4.16      0.57 o 
   3  -4   2      207.72      229.89      3.68 o 
   4  -4   2       17.00       19.65      0.75 o 
   5  -4   2        3.36        2.70      0.44 o 
   6  -4   2      126.62      120.74      3.23 o 
   7  -4   2        7.32        7.14      1.04 o 
  -6  -3   2     1107.92     1128.14     21.32 o 
  -5  -3   2        8.87        8.69      0.98 o 
  -4  -3   2       46.59       45.19      1.64 o 
  -3  -3   2      704.11      754.65      7.54 o 
  -2  -3   2     1813.76     1750.81     14.60 o 
  -1  -3   2      885.18      870.43      9.07 o 
   0  -3   2        0.58        0.43      0.27 o 
   1  -3   2       23.61       25.75      1.35 o 
   2  -3   2        0.97        2.86      0.48 o 
   3  -3   2       51.40       65.24      2.15 o 
   4  -3   2        8.41        7.94      0.47 o 
   5  -3   2      546.92      559.01      7.37 o 
   6  -3   2       22.63       20.03      1.31 o 
   7  -3   2       21.73       20.28      1.83 o 
  -7  -2   2       10.46       10.23      0.90 o 
  -6  -2   2        8.96       10.00      1.11 o 
  -5  -2   2      121.99      128.74      3.63 o 
  -4  -2   2      342.01      343.98      3.53 o 
  -3  -2   2      377.39      437.80     11.60 o 
  -2  -2   2     2210.08     2035.83     13.52 o 
  -1  -2   2        1.59        0.52      0.30 o 
   0  -2   2      552.35      478.16      5.05 o 
   1  -2   2      667.64      669.58      5.79 o 
   2  -2   2        7.13       12.75      0.87 o 
   3  -2   2      531.85      568.99      6.70 o 
   4  -2   2      153.24      176.32      2.93 o 
   5  -2   2      658.93      683.10      5.75 o 
   6  -2   2      174.55      176.56      4.16 o 
   7  -2   2       19.67       19.67      1.86 o 
  -7  -1   2        6.50        6.11      1.03 o 
  -6  -1   2       84.05       88.07      2.84 o 
  -5  -1   2      624.24      633.66      7.22 o 
  -4  -1   2      606.79      632.00      4.42 o 
  -3  -1   2       22.06       42.15      1.86 o 
  -2  -1   2      105.84      107.76      2.54 o 
  -1  -1   2      639.67      569.69      4.96 o 
   1  -1   2       28.00       25.17      1.08 o 
   2  -1   2       26.47       24.08      1.30 o 
   3  -1   2      269.40      244.21      4.75 o 
   4  -1   2      145.09      160.11      2.36 o 
   5  -1   2        2.66        3.43      0.61 o 
   6  -1   2       22.87       25.72      1.62 o 
   7  -1   2        0.75        0.69      0.48 o 
  -7   0   2        4.64        5.19      1.02 o 
  -6   0   2        3.36        3.63      0.72 o 
  -5   0   2       36.37       31.50      1.37 o 
  -4   0   2      114.04      117.18      2.11 o 
  -3   0   2       56.32       45.09      1.45 o 
  -2   0   2      631.96      615.25      4.53 o 
   0   0   2      207.78      185.26      2.51 o 
   2   0   2      430.91      410.87      5.81 o 
   3   0   2     1983.06     1990.05     15.00 o 
   4   0   2      870.70      952.88     13.16 o 
   5   0   2        7.94        8.32      0.80 o 
   6   0   2      237.07      233.52      7.16 o 
   7   0   2      210.85      223.38      5.85 o 
  -8   1   2       47.11       49.26      2.25 o 
  -7   1   2      139.32      136.93      4.98 o 
  -6   1   2      112.28      109.75      6.71 o 
  -5   1   2       33.22       32.42      1.10 o 
  -4   1   2        0.75        0.75      0.33 o 
  -3   1   2        0.28        0.34      0.35 o 
  -1   1   2       14.55       16.85      0.77 o 
   0   1   2      249.36      264.67      7.00 o 
   1   1   2       45.66       45.53      1.83 o 
   2   1   2       43.21       39.77      2.04 o 
   3   1   2       34.59       33.74      1.22 o 
   4   1   2       71.79       74.00      2.09 o 
   5   1   2        5.42        5.82      0.81 o 
   6   1   2      343.50      347.17      8.74 o 
   7   1   2       47.83       49.85      2.63 o 
  -8   2   2      105.01      114.69      3.34 o 
  -7   2   2       46.51       44.74      2.86 o 
  -6   2   2        6.91        6.60      0.66 o 
  -5   2   2       30.86       31.35      1.11 o 
  -4   2   2      431.65      412.31      6.06 o 
  -3   2   2     1511.70     1454.96     11.50 o 
  -2   2   2      852.53      822.32      7.15 o 
  -1   2   2      821.50      801.88      3.90 o 
   0   2   2     1583.00     1489.53      9.89 o 
   1   2   2     2579.65     2376.87     15.20 o 
   2   2   2     1921.21     1949.06     16.11 o 
   3   2   2      101.30      116.78      2.04 o 
   4   2   2       92.82       91.52      2.44 o 
   5   2   2       73.28       68.56      4.39 o 
   6   2   2      147.70      144.71      5.48 o 
  -8   3   2       20.65       22.20      1.43 o 
  -7   3   2       39.61       45.74      2.68 o 
  -6   3   2       31.83       34.48      1.24 o 
  -5   3   2       13.21       13.38      0.75 o 
  -4   3   2     5900.74     5302.33     45.72 o 
  -3   3   2       44.48       36.58      1.85 o 
  -2   3   2      143.61      118.19     13.88 o 
  -1   3   2      443.27      418.22      3.19 o 
   0   3   2      832.54      785.97      8.47 o 
   1   3   2       54.31       43.44      2.36 o 
   2   3   2       66.33       58.81      2.11 o 
   3   3   2       90.08       92.09      2.42 o 
   4   3   2     1115.81     1079.81     11.45 o 
   5   3   2       61.73       58.84      4.13 o 
   6   3   2       52.34       44.99      2.91 o 
  -7   4   2       15.60       18.12      1.59 o 
  -6   4   2        4.96        3.85      0.52 o 
  -5   4   2       63.31       57.29      1.51 o 
  -4   4   2      150.03      151.43      2.28 o 
  -3   4   2      181.10      170.14      2.13 o 
  -2   4   2      321.30      321.37      4.74 o 
  -1   4   2      543.09      549.94      6.95 o 
   0   4   2     2594.03     2597.94     17.83 o 
   1   4   2      112.87      125.74      4.51 o 
   2   4   2        0.16        0.82      0.36 o 
   3   4   2       31.99       35.09      1.69 o 
   4   4   2        0.51        0.73      0.54 o 
   5   4   2        2.12        1.32      0.83 o 
   6   4   2        2.46        3.11      0.89 o 
  -7   5   2      104.61      107.29      4.58 o 
  -6   5   2     2511.55     2294.14     15.23 o 
  -5   5   2        2.09        3.09      0.65 o 
  -4   5   2       22.51       24.81      1.36 o 
  -3   5   2      316.57      293.89      3.51 o 
  -2   5   2      304.01      285.41     11.78 o 
  -1   5   2       22.29       18.17      1.00 o 
   0   5   2       63.07       56.70      3.21 o 
   1   5   2       94.30       94.98      1.96 o 
   2   5   2      487.05      466.41      6.40 o 
   3   5   2      139.13      136.52      3.32 o 
   4   5   2       96.70       99.50      5.05 o 
   5   5   2      110.58      111.23      4.38 o 
  -7   6   2       41.74       41.86      2.78 o 
  -6   6   2       69.15       78.18      2.80 o 
  -5   6   2        7.01        7.15      0.70 o 
  -4   6   2       32.08       29.50      1.32 o 
  -3   6   2        2.35        2.19      0.37 o 
  -2   6   2     1069.31     1037.21      8.52 o 
  -1   6   2      193.68      200.06      3.66 o 
   0   6   2        1.22        4.92      2.49 o 
   1   6   2      623.82      626.58      6.60 o 
   2   6   2       16.74       15.38      1.10 o 
   3   6   2       32.73       37.02      2.05 o 
   4   6   2       10.01        9.22      1.75 o 
  -7   7   2        1.46        0.95      0.64 o 
  -6   7   2        6.67        5.61      1.58 o 
  -5   7   2       63.94       71.16      2.13 o 
  -4   7   2       20.33       22.52      1.17 o 
  -3   7   2        2.20        2.43      0.63 o 
  -2   7   2       98.57       92.86      2.73 o 
  -1   7   2       16.25       13.04      1.45 o 
   0   7   2       20.24       21.46      1.86 o 
   1   7   2       19.11       15.37      1.33 o 
   2   7   2       79.10       80.75      4.50 o 
   3   7   2       12.83       10.01      1.00 o 
  -6   8   2        1.69        2.02      0.47 o 
  -5   8   2      189.18      194.37      3.25 o 
  -4   8   2       33.99       33.73      1.84 o 
  -3   8   2      105.75      101.08      3.98 o 
  -2   8   2        3.46        4.16      0.90 o 
  -1   8   2      368.81      375.37      7.76 o 
   0   8   2       21.22       20.32      1.75 o 
   1   8   2       36.32       39.63      3.22 o 
   2   8   2      143.43      146.88      5.60 o 
  -6   9   2       27.21       24.59      1.63 o 
  -5   9   2      173.38      157.53      3.42 o 
  -4   9   2       69.76       75.32      2.45 o 
  -3   9   2       10.84       12.72      1.58 o 
  -2   9   2       59.47       63.77      3.31 o 
  -1   9   2        5.77        5.37      0.99 o 
   0   9   2       84.59       88.38      4.62 o 
   1   9   2       10.19        7.35      1.46 o 
   2   9   2       87.87       92.52      3.59 o 
  -4  10   2       87.67       84.23      3.35 o 
  -3  10   2        4.17        5.55      0.98 o 
  -2  10   2        0.11        0.06      0.41 o 
  -1  10   2       50.82       51.35      4.79 o 
   0  10   2       93.42       98.91      4.17 o 
  -1 -11   3       22.84       24.78      1.51 o 
   0 -11   3        2.04        1.76      0.62 o 
   1 -11   3        8.48       10.59      1.29 o 
   2 -11   3       29.49       32.38      2.21 o 
   3 -11   3       18.78       19.68      1.70 o 
   4 -11   3        0.09        0.49      0.54 o 
  -2 -10   3        2.46        2.54      0.47 o 
  -1 -10   3        1.20        0.74      0.45 o 
   0 -10   3        1.89        1.34      0.56 o 
   1 -10   3       18.19       21.63      1.92 o 
   2 -10   3       14.03       13.72      1.67 o 
   3 -10   3       62.66       65.55      3.49 o 
   4 -10   3       42.21       43.44      2.71 o 
   5 -10   3        1.81        1.21      0.27 o 
  -3  -9   3       74.56       67.38      6.29 o 
  -2  -9   3        3.65        2.88      0.74 o 
  -1  -9   3      137.89      127.75      4.43 o 
   0  -9   3       85.05       91.93      3.95 o 
   1  -9   3        0.68        1.24      0.47 o 
   2  -9   3        7.73        8.59      1.03 o 
   3  -9   3      288.82      302.68      6.04 o 
   4  -9   3       19.66       21.49      1.19 o 
   5  -9   3        4.04        4.40      1.03 o 
   6  -9   3        3.24        1.56      0.61 o 
  -4  -8   3       10.58       12.48      0.83 o 
  -3  -8   3        0.34        1.07      0.41 o 
  -2  -8   3        9.81        6.13      0.75 o 
  -1  -8   3       47.10       41.03      1.99 o 
   0  -8   3       20.47       18.49      1.14 o 
   1  -8   3        5.49        7.01      0.77 o 
   2  -8   3      162.40      160.21      3.03 o 
   3  -8   3       95.68       98.79      2.50 o 
   4  -8   3      128.86      130.14      2.94 o 
   5  -8   3        0.24       -0.03      0.64 o 
   6  -8   3       22.69       23.28      1.96 o 
  -5  -7   3       43.29       41.04      2.45 o 
  -4  -7   3       25.31       21.27      2.24 o 
  -3  -7   3      241.52      241.86      7.42 o 
  -2  -7   3      128.70      139.38      6.92 o 
  -1  -7   3        4.86        4.19      0.55 o 
   0  -7   3      152.59      163.42      3.02 o 
   1  -7   3      578.20      593.60      4.59 o 
   2  -7   3      396.44      442.74      4.12 o 
   3  -7   3        4.88        5.80      0.73 o 
   4  -7   3       28.71       26.17      1.31 o 
   5  -7   3      194.41      197.94      5.89 o 
   6  -7   3       32.37       35.97      1.82 o 
   7  -7   3       35.42       37.36      2.00 o 
  -5  -6   3        3.77        2.84      1.03 o 
  -4  -6   3       47.43       38.83      3.18 o 
  -3  -6   3      156.30      147.28      4.25 o 
  -2  -6   3       26.22       22.32      1.53 o 
  -1  -6   3        9.54        8.03      1.18 o 
   0  -6   3       35.69       38.79      1.81 o 
   1  -6   3      988.06      980.03      6.63 o 
   2  -6   3        9.98        6.47      0.56 o 
   3  -6   3       87.32       82.06      2.65 o 
   4  -6   3      170.17      170.71      2.69 o 
   5  -6   3      123.38      125.04      3.40 o 
   6  -6   3      122.17      123.03      2.81 o 
   7  -6   3       15.95       15.59      1.39 o 
  -6  -5   3        5.84        7.65      1.23 o 
  -5  -5   3       68.94       69.16      4.15 o 
  -4  -5   3        2.64        4.18      0.88 o 
  -3  -5   3       45.22       40.07      2.09 o 
  -2  -5   3      244.92      249.79      4.66 o 
  -1  -5   3     1179.33     1220.19      9.22 o 
   0  -5   3     1084.19     1168.96     12.98 o 
   1  -5   3      579.05      590.62      8.77 o 
   2  -5   3       17.72        9.98      0.53 o 
   3  -5   3      212.49      187.81      5.53 o 
   4  -5   3       29.89       32.43      1.55 o 
   5  -5   3      238.03      235.67      4.03 o 
   6  -5   3       96.80       95.25      2.93 o 
   7  -5   3        8.70        8.54      0.70 o 
  -6  -4   3      271.61      265.40      8.42 o 
  -5  -4   3       53.40       55.37      2.30 o 
  -4  -4   3        1.73        3.86      0.55 o 
  -3  -4   3        0.55        0.44      0.38 o 
  -2  -4   3       21.55       23.73      2.51 o 
  -1  -4   3      896.96      857.56     10.53 o 
   0  -4   3       21.06       24.17      1.67 o 
   1  -4   3       80.50       89.78      3.07 o 
   2  -4   3     1052.78     1036.57     10.02 o 
   3  -4   3       19.06       11.97      0.53 o 
   4  -4   3      251.40      276.92      4.90 o 
   5  -4   3      265.74      259.41      4.13 o 
   6  -4   3      286.27      291.29      4.96 o 
   7  -4   3       19.63       16.94      1.63 o 
  -7  -3   3       48.19       44.82      1.95 o 
  -6  -3   3       86.09       81.41      2.77 o 
  -5  -3   3      156.20      160.58      4.04 o 
  -4  -3   3       64.38       60.73      1.59 o 
  -3  -3   3      756.28      775.16      6.39 o 
  -2  -3   3     1449.00     1430.44     13.22 o 
  -1  -3   3      600.56      548.05      7.40 o 
   0  -3   3       39.53       39.27      1.86 o 
   1  -3   3      740.61      758.14      7.92 o 
   2  -3   3      270.24      282.89      4.90 o 
   3  -3   3       22.92       18.07      1.01 o 
   4  -3   3       28.03       26.55      0.99 o 
   5  -3   3        0.10        0.42      0.40 o 
   6  -3   3       18.68       18.98      2.07 o 
   7  -3   3       44.67       44.91      2.65 o 
  -7  -2   3        0.39        1.43      0.60 o 
  -6  -2   3        5.49        5.95      0.88 o 
  -5  -2   3      118.37      120.03      3.45 o 
  -4  -2   3      164.29      173.26      2.53 o 
  -3  -2   3      373.91      381.80      4.62 o 
  -2  -2   3       57.11       45.31      2.04 o 
  -1  -2   3        3.47        3.94      0.60 o 
   0  -2   3      845.45      772.27      7.29 o 
   1  -2   3      185.48      202.62      3.75 o 
   2  -2   3      415.14      420.42      5.75 o 
   3  -2   3     1158.14     1184.67      5.58 o 
   4  -2   3      720.38      733.96      9.24 o 
   5  -2   3       45.06       47.30      2.08 o 
   6  -2   3       31.76       29.71      2.51 o 
   7  -2   3       17.35       17.45      1.75 o 
  -7  -1   3       68.91       72.49      3.41 o 
  -6  -1   3        1.41        0.54      0.48 o 
  -5  -1   3       12.42       11.04      0.87 o 
  -4  -1   3      632.03      670.17      5.60 o 
  -3  -1   3       72.25       61.18      2.19 o 
  -2  -1   3        6.98       10.68      0.82 o 
  -1  -1   3        0.90        1.92      0.40 o 
   0  -1   3      365.04      351.14      4.40 o 
   1  -1   3      419.54      418.71      5.21 o 
   2  -1   3        1.94        6.47      0.81 o 
   3  -1   3      941.88      952.48      4.75 o 
   4  -1   3      225.14      243.72      3.96 o 
   5  -1   3       21.24       23.09      1.56 o 
   6  -1   3       34.07       34.70      2.83 o 
   7  -1   3      258.90      275.27      6.42 o 
  -8   0   3       17.28       15.66      1.26 o 
  -7   0   3      135.14      141.97      5.06 o 
  -6   0   3      149.12      153.77      5.71 o 
  -5   0   3       46.21       41.22      1.27 o 
  -4   0   3       92.97       81.54      1.60 o 
  -3   0   3       33.22       40.25      3.50 o 
  -2   0   3      307.37      355.14      3.87 o 
  -1   0   3        7.24        6.30      0.55 o 
   0   0   3      809.44      721.32      6.16 o 
   1   0   3      255.77      225.41      4.17 o 
   2   0   3     1971.70     1984.69     14.39 o 
   3   0   3        0.38        0.62      0.19 o 
   4   0   3       10.96        9.94      0.66 o 
   5   0   3       18.27       20.61      2.23 o 
   6   0   3       20.29       18.69      2.08 o 
   7   0   3       58.56       60.50      2.92 o 
  -8   1   3        9.60        8.51      0.95 o 
  -7   1   3      196.41      206.80      6.20 o 
  -6   1   3      193.75      198.17      5.35 o 
  -5   1   3        0.22       -0.24      0.34 o 
  -4   1   3      104.30      109.44      2.02 o 
  -3   1   3       93.83       94.89      3.01 o 
  -2   1   3      265.05      239.66      5.08 o 
  -1   1   3      374.57      385.87      3.95 o 
   0   1   3      552.37      527.06      8.92 o 
   2   1   3      957.63      992.16     11.08 o 
   3   1   3      134.45      155.37      2.35 o 
   4   1   3      167.44      156.55      4.17 o 
   5   1   3      339.62      349.25      6.70 o 
   6   1   3      138.38      139.48      5.40 o 
  -8   2   3       92.55       93.61      3.05 o 
  -7   2   3       26.20       25.80      2.27 o 
  -6   2   3       22.82       25.02      1.27 o 
  -5   2   3       23.96       27.90      1.07 o 
  -4   2   3      259.74      280.75      4.09 o 
  -3   2   3      185.31      180.57      4.20 o 
  -2   2   3     1043.57     1001.73      8.97 o 
  -1   2   3      146.97      140.56      2.80 o 
   0   2   3      114.33      144.30      3.50 o 
   1   2   3      460.34      479.13      7.37 o 
   2   2   3      381.32      427.16      4.59 o 
   3   2   3       71.05       78.67      2.19 o 
   4   2   3      464.83      456.56      7.45 o 
   5   2   3      366.71      363.12      6.87 o 
   6   2   3      172.10      168.27      5.61 o 
  -8   3   3      114.37      100.77      2.92 o 
  -7   3   3        0.84        1.81      0.81 o 
  -6   3   3      206.11      210.43      4.48 o 
  -5   3   3       57.79       59.35      1.55 o 
  -4   3   3        6.98        7.60      0.54 o 
  -3   3   3      365.93      406.41      3.22 o 
  -2   3   3       15.14       18.48      0.86 o 
  -1   3   3     2687.31     2466.28     13.73 o 
   0   3   3      784.56      830.49      9.58 o 
   1   3   3        5.51        7.87      0.88 o 
   2   3   3        6.12        4.51      0.60 o 
   3   3   3       40.45       38.59      2.00 o 
   4   3   3       59.13       62.34      2.78 o 
   5   3   3       51.56       48.65      3.38 o 
   6   3   3        1.35        2.89      0.88 o 
  -7   4   3        5.51        5.27      0.72 o 
  -6   4   3      867.19      842.00      7.05 o 
  -5   4   3      202.33      209.22      3.48 o 
  -4   4   3       49.83       44.75      1.27 o 
  -3   4   3       69.23       69.82      1.40 o 
  -2   4   3      239.31      228.56      4.06 o 
  -1   4   3      194.37      183.58      4.34 o 
   0   4   3       30.75       36.29      2.27 o 
   1   4   3      265.89      283.25     17.63 o 
   2   4   3     1404.83     1377.32     12.09 o 
   3   4   3      279.94      289.26      5.38 o 
   4   4   3      419.42      389.30     10.28 o 
   5   4   3       79.24       73.31      3.77 o 
  -7   5   3       22.81       18.57      1.95 o 
  -6   5   3      178.33      161.20      4.02 o 
  -5   5   3      439.27      431.85      5.07 o 
  -4   5   3       85.34       81.58      1.77 o 
  -3   5   3      264.32      265.58      3.95 o 
  -2   5   3     1361.38     1404.93     21.41 o 
  -1   5   3      178.42      203.04      7.52 o 
   0   5   3        0.24        0.78      0.45 o 
   1   5   3        2.94        3.70      0.70 o 
   2   5   3      325.70      326.49      4.99 o 
   3   5   3       13.57       11.39      1.23 o 
   4   5   3       27.38       27.15      2.58 o 
   5   5   3        5.63        8.96      1.15 o 
  -7   6   3        6.95        9.23      1.38 o 
  -6   6   3      114.62      109.51      3.24 o 
  -5   6   3      162.49      146.25      3.73 o 
  -4   6   3      244.45      251.91      4.06 o 
  -3   6   3       48.26       46.81      1.49 o 
  -2   6   3      136.36      139.95      3.26 o 
  -1   6   3      157.91      173.97      3.46 o 
   0   6   3      262.73      254.75      7.10 o 
   1   6   3      390.33      399.30      7.00 o 
   2   6   3      292.73      269.08      8.29 o 
   3   6   3      122.14      121.41      3.63 o 
   4   6   3       14.79       16.46      1.63 o 
  -7   7   3       93.81       96.18      3.77 o 
  -6   7   3        5.74        7.09      1.31 o 
  -5   7   3        0.36        0.69      0.31 o 
  -4   7   3     1007.12      937.95      9.79 o 
  -3   7   3       76.27       78.54      2.72 o 
  -2   7   3        0.64        1.12      0.46 o 
  -1   7   3      308.46      318.43      4.85 o 
   0   7   3      162.41      156.64      5.75 o 
   1   7   3       29.39       25.50      2.71 o 
   2   7   3        3.46        1.47      0.90 o 
   3   7   3      238.99      261.22      6.62 o 
  -7   8   3       24.01       23.12      1.55 o 
  -6   8   3       13.76       14.21      1.59 o 
  -5   8   3       23.88       19.11      1.90 o 
  -4   8   3      247.61      229.85      4.65 o 
  -3   8   3      115.88      115.06      3.23 o 
  -2   8   3        4.67        4.37      0.69 o 
  -1   8   3        2.55        2.13      0.73 o 
   0   8   3       99.39       99.06      5.11 o 
   1   8   3        2.37        2.65      0.88 o 
   2   8   3       20.33       21.20      1.99 o 
  -6   9   3      115.23      106.46      3.23 o 
  -5   9   3        8.94        8.62      1.09 o 
  -4   9   3        0.50        0.20      0.39 o 
  -3   9   3      361.33      348.74      7.30 o 
  -2   9   3        6.66        5.28      0.71 o 
  -1   9   3       12.27       13.62      1.73 o 
   0   9   3        2.73        2.66      0.97 o 
   1   9   3       68.27       76.36      3.74 o 
  -4  10   3        0.42        0.30      0.26 o 
  -3  10   3       45.12       39.07      2.00 o 
  -2  10   3        9.51        8.79      1.26 o 
  -1  10   3       20.85       22.31      1.96 o 
   0  10   3       23.32       23.53      1.93 o 
  -1 -11   4        0.47        0.28      0.29 o 
   0 -11   4        7.77        8.24      1.10 o 
   1 -11   4       10.35       11.55      1.23 o 
   2 -11   4      229.46      237.33      5.75 o 
   3 -11   4       34.42       34.25      2.17 o 
   4 -11   4      146.84      130.03      3.56 o 
  -2 -10   4       27.26       28.64      1.80 o 
  -1 -10   4       99.77       98.83      3.71 o 
   0 -10   4       93.47       92.38      3.84 o 
   1 -10   4       22.56       25.15      2.15 o 
   2 -10   4        1.20        0.77      0.48 o 
   3 -10   4        0.02       -0.04      0.23 o 
   4 -10   4        6.91        6.75      0.84 o 
   5 -10   4      118.29      115.80      3.51 o 
  -3  -9   4        5.68        8.54      1.01 o 
  -2  -9   4       10.21        7.90      1.09 o 
  -1  -9   4       25.28       24.83      1.99 o 
   0  -9   4      118.70      111.40      4.32 o 
   1  -9   4       86.32       83.53      2.96 o 
   2  -9   4       78.92       81.35      2.21 o 
   3  -9   4       44.58       43.53      1.68 o 
   4  -9   4       18.91       19.74      1.13 o 
   5  -9   4       37.69       35.19      2.60 o 
   6  -9   4        3.77        4.93      0.78 o 
  -4  -8   4       21.92       22.85      1.51 o 
  -3  -8   4       13.91       12.90      1.74 o 
  -2  -8   4      125.20      129.03      5.04 o 
  -1  -8   4       23.33       22.73      1.36 o 
   0  -8   4       32.70       35.29      1.53 o 
   1  -8   4      150.98      155.76      2.57 o 
   2  -8   4        2.52        1.36      0.35 o 
   3  -8   4      161.28      158.53      3.18 o 
   4  -8   4       10.75        9.51      0.82 o 
   5  -8   4       28.99       32.21      1.83 o 
   6  -8   4       69.60       71.21      2.31 o 
  -5  -7   4       17.23       20.09      1.90 o 
  -4  -7   4       12.90        8.74      1.45 o 
  -3  -7   4       44.12       37.49      2.92 o 
  -2  -7   4        3.29        4.85      0.84 o 
  -1  -7   4        0.58        0.60      0.23 o 
   0  -7   4      119.70      119.04      2.60 o 
   1  -7   4      104.02      118.52      2.33 o 
   2  -7   4       10.08        6.24      0.61 o 
   3  -7   4       16.74       14.93      1.10 o 
   4  -7   4       11.61       10.19      1.03 o 
   5  -7   4       97.25       98.12      3.37 o 
   6  -7   4      653.63      673.92     11.34 o 
  -5  -6   4        2.44        1.69      0.92 o 
  -4  -6   4       40.09       43.61      3.28 o 
  -3  -6   4        1.16        3.52      2.53 o 
  -2  -6   4        0.36        0.38      0.43 o 
  -1  -6   4      152.30      150.60      2.91 o 
   0  -6   4       37.31       52.15      3.14 o 
   1  -6   4       72.61       76.47      1.72 o 
   2  -6   4       90.21       85.64      1.93 o 
   3  -6   4        1.27        1.64      0.46 o 
   4  -6   4       23.18       22.19      1.52 o 
   5  -6   4        8.41        8.04      0.86 o 
   6  -6   4       95.02       99.71      3.20 o 
  -6  -5   4       20.87       20.42      1.88 o 
  -5  -5   4      203.06      203.47      6.99 o 
  -4  -5   4       42.70       39.40      3.12 o 
  -3  -5   4        0.96        0.62      0.46 o 
  -2  -5   4        6.47        5.80      0.82 o 
  -1  -5   4     1235.61     1329.82     19.35 o 
   0  -5   4      139.42      175.57      5.24 o 
   1  -5   4       58.79       57.00      2.90 o 
   2  -5   4        0.19        0.44      0.17 o 
   3  -5   4      367.01      361.85      3.61 o 
   4  -5   4     1082.03     1057.59     15.19 o 
   5  -5   4       90.92       91.75      2.61 o 
   6  -5   4       60.11       55.50      2.34 o 
   7  -5   4      176.08      175.78      4.80 o 
  -6  -4   4        3.95        2.92      0.64 o 
  -5  -4   4      138.24      133.09      3.54 o 
  -4  -4   4        8.03        9.59      0.68 o 
  -3  -4   4      180.39      168.33      5.11 o 
  -2  -4   4       76.81      110.26      5.06 o 
  -1  -4   4      284.22      281.16      6.30 o 
   0  -4   4      324.30      319.01      6.36 o 
   1  -4   4       12.85        7.56      0.98 o 
   2  -4   4       89.27       96.09      1.62 o 
   3  -4   4      263.89      261.74      3.07 o 
   4  -4   4       35.94       39.15      1.55 o 
   5  -4   4      189.45      188.62      3.58 o 
   6  -4   4       20.28       20.61      1.29 o 
   7  -4   4      110.59      114.16      4.01 o 
  -7  -3   4      113.82      107.31      3.03 o 
  -6  -3   4       97.01       99.08      2.56 o 
  -5  -3   4       48.52       50.17      2.29 o 
  -4  -3   4       59.86       61.87      1.64 o 
  -3  -3   4      935.60      976.47      6.75 o 
  -2  -3   4      372.00      426.80     21.03 o 
  -1  -3   4       22.77       28.93      1.80 o 
   0  -3   4      222.36      192.79      4.49 o 
   1  -3   4      181.79      155.38      4.01 o 
   2  -3   4     1663.27     1688.57     13.51 o 
   3  -3   4      921.29      917.68      6.21 o 
   4  -3   4      243.62      233.24      3.60 o 
   5  -3   4      309.53      308.00      5.90 o 
   6  -3   4        8.79        6.53      1.18 o 
   7  -3   4      103.97      106.81      3.91 o 
  -7  -2   4      120.05      117.70      3.90 o 
  -6  -2   4        0.48        0.21      0.66 o 
  -5  -2   4      114.17      109.52      2.69 o 
  -4  -2   4      588.09      627.25      5.84 o 
  -3  -2   4       20.24       15.40      0.72 o 
  -2  -2   4      467.08      462.00      6.72 o 
  -1  -2   4      717.02      726.16      8.12 o 
   1  -2   4      191.82      211.62      4.40 o 
   2  -2   4       13.83       13.34      1.18 o 
   3  -2   4        2.25        2.59      0.28 o 
   4  -2   4        1.81        2.28      0.40 o 
   5  -2   4       49.60       50.56      3.31 o 
   6  -2   4       78.71       75.52      3.99 o 
   7  -2   4        9.84        8.85      1.22 o 
  -7  -1   4       74.18       74.03      3.47 o 
  -6  -1   4      110.08      108.31      3.86 o 
  -5  -1   4      876.75      892.12      9.42 o 
  -4  -1   4     1124.69     1158.10     10.39 o 
  -3  -1   4      317.55      327.21      3.93 o 
  -2  -1   4        2.21       18.36      1.18 o 
  -1  -1   4      520.57      508.87      5.96 o 
   0  -1   4     1352.36     1256.38      9.79 o 
   2  -1   4      450.68      465.95      7.45 o 
   3  -1   4      498.74      484.97      4.13 o 
   4  -1   4        3.11        2.67      0.57 o 
   5  -1   4       27.34       23.97      2.42 o 
   6  -1   4      120.44      127.09      5.20 o 
   7  -1   4        3.19        1.66      0.58 o 
  -7   0   4        4.18        2.86      0.93 o 
  -6   0   4      351.19      360.34      8.81 o 
  -5   0   4       11.67        9.70      1.03 o 
  -4   0   4      217.09      225.25      2.93 o 
  -3   0   4       18.26       21.63      0.88 o 
  -2   0   4      531.35      509.56      5.28 o 
  -1   0   4        1.81        2.36      0.44 o 
   0   0   4       37.89       36.59      1.63 o 
   1   0   4     1893.33     1788.84     13.50 o 
   2   0   4       50.68       46.48      2.50 o 
   3   0   4        7.34       10.09      1.09 o 
   4   0   4       44.41       44.54      1.66 o 
   5   0   4       56.47       55.51      3.62 o 
   6   0   4       79.38       80.27      4.02 o 
  -8   1   4       16.54       16.28      1.39 o 
  -7   1   4      313.54      315.69      7.69 o 
  -6   1   4      473.51      500.20      9.56 o 
  -5   1   4      128.23      126.90      2.71 o 
  -4   1   4      196.73      206.84      3.07 o 
  -3   1   4      136.32      148.08      2.79 o 
  -2   1   4      208.10      209.54      3.77 o 
  -1   1   4       14.79       12.78      0.79 o 
   0   1   4     1063.25     1151.96      4.46 o 
   1   1   4       94.02       91.06      3.29 o 
   2   1   4        2.54       11.04      0.75 o 
   3   1   4       71.55       85.20      2.29 o 
   4   1   4       10.81        9.51      0.80 o 
   5   1   4      204.39      206.42      7.01 o 
   6   1   4      120.40      117.90      4.72 o 
  -8   2   4       72.44       78.27      2.82 o 
  -7   2   4        1.11        1.53      0.80 o 
  -6   2   4       30.18       29.96      1.74 o 
  -5   2   4       28.22       26.41      1.28 o 
  -4   2   4      264.39      247.34      2.88 o 
  -3   2   4       13.42       16.90      0.66 o 
  -2   2   4      328.01      359.87      3.23 o 
  -1   2   4     1180.83     1121.23     12.81 o 
   0   2   4      205.52      214.00      4.80 o 
   1   2   4      375.37      389.82      9.78 o 
   2   2   4      601.68      578.38      5.73 o 
   3   2   4       59.62       62.36      2.13 o 
   4   2   4       24.22       21.48      1.17 o 
   5   2   4        1.00        1.74      0.92 o 
   6   2   4       21.93       17.80      1.70 o 
  -7   3   4        1.02        1.40      0.49 o 
  -6   3   4       32.71       30.12      1.75 o 
  -5   3   4      306.47      311.96      4.49 o 
  -4   3   4       29.23       35.51      1.12 o 
  -3   3   4       15.38       19.13      0.64 o 
  -2   3   4      108.02      107.06      2.80 o 
  -1   3   4      698.74      695.62      4.41 o 
   0   3   4     1393.58     1578.22     10.18 o 
   1   3   4       21.57       29.55      1.25 o 
   2   3   4       70.70       68.14      2.13 o 
   3   3   4     1197.58     1161.23     16.11 o 
   4   3   4      242.93      233.04      5.01 o 
   5   3   4      231.81      221.07      6.65 o 
  -7   4   4        5.30        2.99      0.60 o 
  -6   4   4        0.47        0.43      0.54 o 
  -5   4   4        0.29        0.47      0.24 o 
  -4   4   4        0.54        0.71      0.23 o 
  -3   4   4      611.35      573.88      4.04 o 
  -2   4   4      169.20      190.56      2.78 o 
  -1   4   4       11.78       12.57      1.27 o 
   0   4   4       18.96       15.17      1.11 o 
   1   4   4       13.86       13.47      0.97 o 
   2   4   4        1.65        1.51      0.45 o 
   3   4   4      150.85      159.64      4.46 o 
   4   4   4        7.14        5.24      0.82 o 
   5   4   4        0.36       -0.24      0.50 o 
  -7   5   4      144.39      158.61      5.37 o 
  -6   5   4       13.00        9.10      1.78 o 
  -5   5   4        3.55        2.16      0.57 o 
  -4   5   4      297.70      293.96      3.43 o 
  -3   5   4      679.87      667.04      9.23 o 
  -2   5   4      376.62      390.40      6.71 o 
  -1   5   4      185.41      211.01      5.54 o 
   0   5   4      349.50      339.79      5.83 o 
   1   5   4      371.63      345.24     12.00 o 
   2   5   4      666.68      638.82      7.17 o 
   3   5   4      187.06      178.20      6.52 o 
   4   5   4      209.91      199.33      5.87 o 
  -7   6   4       49.15       52.61      2.99 o 
  -6   6   4       62.53       49.44      3.37 o 
  -5   6   4       75.49       69.40      4.05 o 
  -4   6   4        9.43       13.06      3.14 o 
  -3   6   4        0.67        0.78      0.63 o 
  -2   6   4       12.16       11.69      0.84 o 
  -1   6   4       29.36       27.11      2.51 o 
   0   6   4     1026.74     1019.32     15.36 o 
   1   6   4      108.03      110.92      5.45 o 
   2   6   4        0.48       -0.16      0.22 o 
   3   6   4        1.94        5.45      1.28 o 
  -7   7   4       33.95       32.13      2.08 o 
  -6   7   4       85.34       90.75      4.22 o 
  -5   7   4      114.26      120.23      5.11 o 
  -4   7   4      145.43      147.17      3.82 o 
  -3   7   4       91.34       91.03      2.91 o 
  -2   7   4       59.73       53.79      1.81 o 
  -1   7   4      155.36      164.19      4.12 o 
   0   7   4      146.96      138.57      6.14 o 
   1   7   4      159.23      146.68      6.24 o 
   2   7   4        0.45        0.03      0.57 o 
   3   7   4        3.15        2.70      0.89 o 
  -6   8   4      103.13      103.25      3.89 o 
  -5   8   4       31.37       23.62      2.04 o 
  -4   8   4        7.60        6.64      0.79 o 
  -3   8   4       72.90       73.64      2.50 o 
  -2   8   4      674.07      685.04      8.02 o 
  -1   8   4      152.69      150.43      6.10 o 
   0   8   4       75.02       69.79      4.15 o 
   1   8   4      175.43      185.57      6.45 o 
   2   8   4       49.36       54.21      2.90 o 
  -5   9   4       20.20       20.72      1.55 o 
  -4   9   4        0.98        0.06      0.50 o 
  -3   9   4        0.40        0.01      0.41 o 
  -2   9   4        4.84        4.92      1.04 o 
  -1   9   4       23.29       21.05      2.16 o 
   0   9   4        1.47        1.63      0.80 o 
   1   9   4       80.19       87.73      3.55 o 
  -1 -11   5       22.23       23.75      1.51 o 
   0 -11   5        1.11        1.23      0.53 o 
   1 -11   5        1.13        0.42      0.39 o 
   2 -11   5       35.58       36.51      2.20 o 
   3 -11   5        9.63        9.27      1.11 o 
  -2 -10   5       21.06       22.33      1.55 o 
  -1 -10   5       82.47       96.75      3.62 o 
   0 -10   5      289.36      288.68      6.67 o 
   1 -10   5      138.32      137.84      3.57 o 
   2 -10   5       24.46       23.48      1.57 o 
   3 -10   5      158.38      160.38      4.28 o 
   4 -10   5       53.79       51.45      1.86 o 
  -3  -9   5       46.26       37.45      4.48 o 
  -2  -9   5       61.01       59.08      2.07 o 
  -1  -9   5       21.94       27.77      2.09 o 
   0  -9   5      127.19      127.46      3.44 o 
   1  -9   5      101.46      112.66      3.39 o 
   2  -9   5       76.99       74.43      2.13 o 
   3  -9   5      221.14      230.27      3.74 o 
   4  -9   5      161.04      172.03      5.64 o 
   5  -9   5        6.40        5.19      0.71 o 
   6  -9   5       29.13       36.14      1.90 o 
  -4  -8   5        0.27        0.33      0.29 o 
  -3  -8   5       96.75       93.00      4.24 o 
  -2  -8   5      109.78      100.08      4.39 o 
  -1  -8   5      201.41      186.54      3.24 o 
   0  -8   5        1.68        1.97      0.42 o 
   1  -8   5      117.69      116.68      2.27 o 
   2  -8   5        2.46        2.95      0.60 o 
   3  -8   5       18.08       17.09      1.24 o 
   4  -8   5        5.81        4.46      0.79 o 
   5  -8   5       16.26       15.14      1.12 o 
   6  -8   5       82.84       86.39      2.46 o 
  -4  -7   5       46.86       44.79      3.09 o 
  -3  -7   5       26.94       32.55      2.72 o 
  -2  -7   5      338.45      346.21     17.98 o 
  -1  -7   5      232.45      245.56      4.03 o 
   0  -7   5      194.27      194.14      3.86 o 
   1  -7   5      597.14      585.67      8.23 o 
   2  -7   5        6.08        6.57      0.64 o 
   3  -7   5        8.67        9.64      0.87 o 
   4  -7   5       18.09       18.07      1.99 o 
   5  -7   5       44.93       43.33      2.28 o 
   6  -7   5       56.33       55.02      3.22 o 
  -5  -6   5        0.02       -0.01      0.67 o 
  -4  -6   5       16.65       20.00      2.15 o 
  -3  -6   5       38.58       35.10      2.09 o 
  -2  -6   5        2.14        2.77      0.68 o 
  -1  -6   5        1.45        1.33      0.54 o 
   0  -6   5       35.36       26.42      1.52 o 
   1  -6   5      201.95      192.48      5.37 o 
   2  -6   5       27.31       23.50      1.05 o 
   3  -6   5      384.33      396.61     14.48 o 
   4  -6   5      399.73      402.85      6.49 o 
   5  -6   5       12.26       11.46      1.00 o 
   6  -6   5        0.05        0.56      0.44 o 
  -6  -5   5       28.21       30.23      2.24 o 
  -5  -5   5       11.09       10.66      1.61 o 
  -4  -5   5       28.30       28.38      2.68 o 
  -3  -5   5       46.57       48.13      2.33 o 
  -2  -5   5       72.43       69.23      3.04 o 
  -1  -5   5      474.75      463.60      6.20 o 
   0  -5   5      193.58      193.73      5.16 o 
   1  -5   5       66.48       77.96      2.47 o 
   2  -5   5       86.40       72.39      1.64 o 
   3  -5   5      177.88      168.87      2.64 o 
   4  -5   5      485.16      488.64      6.08 o 
   5  -5   5       11.29       11.57      0.99 o 
   6  -5   5       50.41       48.08      3.23 o 
  -6  -4   5       11.72       13.41      0.88 o 
  -5  -4   5      168.13      163.12      4.34 o 
  -4  -4   5       35.46       37.34      1.52 o 
  -3  -4   5      377.71      391.60      5.46 o 
  -2  -4   5      153.52      194.97      4.06 o 
  -1  -4   5      400.21      430.76      5.50 o 
   0  -4   5       87.49       96.56      2.51 o 
   1  -4   5      449.68      445.29      6.20 o 
   2  -4   5     1346.25     1357.11      8.29 o 
   3  -4   5      201.37      212.48      6.90 o 
   4  -4   5      184.78      173.02      2.84 o 
   5  -4   5       87.76       89.22      2.49 o 
   6  -4   5        0.27        0.15      0.61 o 
   7  -4   5        6.44        6.55      1.00 o 
  -7  -3   5       53.22       48.02      2.07 o 
  -6  -3   5       44.29       44.17      2.68 o 
  -5  -3   5       58.11       58.31      2.46 o 
  -4  -3   5       99.32       96.87      2.98 o 
  -3  -3   5      196.93      221.20      4.34 o 
  -2  -3   5      261.70      268.93      4.30 o 
  -1  -3   5      109.06      123.16      4.01 o 
   0  -3   5      206.36      213.56      5.09 o 
   1  -3   5     1267.56     1275.70     12.58 o 
   2  -3   5     1158.40     1279.00      7.35 o 
   3  -3   5      115.78      109.58      1.82 o 
   4  -3   5       22.81       21.72      0.99 o 
   5  -3   5      238.30      238.83      7.25 o 
   6  -3   5      114.48      113.20      4.74 o 
   7  -3   5        7.47        6.44      0.94 o 
  -7  -2   5        4.46        4.23      0.93 o 
  -6  -2   5       25.09       26.54      1.66 o 
  -5  -2   5      157.40      161.52      3.31 o 
  -4  -2   5       20.38       27.27      1.30 o 
  -3  -2   5        4.50        5.50      0.55 o 
  -2  -2   5       67.06       61.72      2.67 o 
  -1  -2   5        0.75        1.55      0.51 o 
   0  -2   5     1353.63     1365.55     12.05 o 
   1  -2   5     1026.78     1137.89     11.43 o 
   2  -2   5      197.35      188.27      5.13 o 
   3  -2   5      821.40      811.66     13.95 o 
   4  -2   5        0.43        0.51      0.34 o 
   5  -2   5      453.18      447.38      9.97 o 
   6  -2   5      122.02      119.87      4.91 o 
  -7  -1   5       11.88       10.44      1.44 o 
  -6  -1   5       18.63       20.74      2.20 o 
  -5  -1   5       59.15       59.28      1.97 o 
  -4  -1   5      237.05      243.12      3.63 o 
  -3  -1   5      114.72      113.56      2.05 o 
  -2  -1   5      375.74      387.51      5.81 o 
  -1  -1   5      739.95      702.76      7.90 o 
   0  -1   5      750.63      852.71      9.08 o 
   1  -1   5       92.26       96.68      3.25 o 
   2  -1   5      282.41      286.19      3.06 o 
   3  -1   5      367.04      384.36      4.00 o 
   4  -1   5      141.02      146.27      3.06 o 
   5  -1   5      184.32      187.08      6.54 o 
   6  -1   5      209.62      206.39      6.32 o 
  -7   0   5       86.63       91.06      4.08 o 
  -6   0   5      218.52      229.11      7.21 o 
  -5   0   5       53.68       56.59      2.42 o 
  -4   0   5        4.22        2.47      0.38 o 
  -3   0   5      519.05      527.86      7.85 o 
  -2   0   5       13.25       11.39      0.95 o 
  -1   0   5     2420.20     2499.90     14.25 o 
   0   0   5       74.83       72.71      2.62 o 
   1   0   5     1709.32     1671.68     14.84 o 
   2   0   5       28.60       40.91      1.19 o 
   3   0   5      435.97      439.77      5.13 o 
   4   0   5      342.66      354.78      4.97 o 
   5   0   5       12.24       12.32      1.71 o 
   6   0   5      217.24      214.20      6.15 o 
  -8   1   5      124.23      116.07      3.38 o 
  -7   1   5       23.86       26.74      2.31 o 
  -6   1   5       27.16       25.70      1.56 o 
  -5   1   5       23.12       27.37      1.29 o 
  -4   1   5       49.76       42.06      1.85 o 
  -3   1   5      214.20      200.00      3.62 o 
  -2   1   5     1198.37     1244.29     10.12 o 
  -1   1   5     1258.78     1319.74      8.49 o 
   0   1   5      754.62      787.70      9.65 o 
   1   1   5      169.41      187.68      3.61 o 
   2   1   5       24.44       33.11      1.33 o 
   3   1   5      230.28      222.00      3.84 o 
   4   1   5      368.18      367.73      6.13 o 
   5   1   5      103.47       98.69      4.69 o 
   6   1   5      169.00      160.80      4.89 o 
  -7   2   5       19.26       19.58      1.89 o 
  -6   2   5       18.60       20.50      1.48 o 
  -5   2   5       32.81       31.99      1.77 o 
  -4   2   5       49.39       52.35      1.66 o 
  -3   2   5      129.60      110.40      2.36 o 
  -2   2   5       36.61       52.91      1.23 o 
  -1   2   5      129.81      124.27      3.58 o 
   0   2   5        1.23        1.23      0.39 o 
   1   2   5        7.95        7.86      0.83 o 
   2   2   5      164.73      181.46      4.31 o 
   3   2   5       21.69       20.99      1.29 o 
   4   2   5      396.12      406.51     18.07 o 
   5   2   5       23.02       23.76      2.16 o 
  -7   3   5      112.65      112.07      2.95 o 
  -6   3   5       18.00       20.19      1.42 o 
  -5   3   5        8.14        6.54      0.69 o 
  -4   3   5      110.80      117.99      2.51 o 
  -3   3   5      372.26      355.65      5.00 o 
  -2   3   5      884.25      933.04      8.64 o 
  -1   3   5      615.05      645.00      9.95 o 
   0   3   5      251.34      236.81      4.37 o 
   1   3   5       21.49       19.75      6.03 o 
   2   3   5      112.58      105.31      3.51 o 
   3   3   5       27.12       20.63      1.58 o 
   4   3   5      185.59      166.86      4.17 o 
   5   3   5       12.07       11.51      1.40 o 
  -7   4   5       32.97       32.57      2.38 o 
  -6   4   5       29.72       31.10      1.72 o 
  -5   4   5       10.24       10.24      1.00 o 
  -4   4   5       63.17       65.02      1.87 o 
  -3   4   5      225.24      227.09      2.65 o 
  -2   4   5      165.31      188.56      5.00 o 
  -1   4   5       36.93       51.64      2.00 o 
   0   4   5       19.77       20.08      1.40 o 
   1   4   5      502.01      499.60      7.61 o 
   2   4   5      258.56      266.63      6.77 o 
   3   4   5       63.97       61.53      2.61 o 
   4   4   5       10.52       12.96      1.15 o 
  -7   5   5       18.83       19.91      1.94 o 
  -6   5   5        5.08       12.92      1.71 o 
  -5   5   5       61.15       63.83      4.01 o 
  -4   5   5      194.75      188.43      3.99 o 
  -3   5   5        9.03        9.47      0.92 o 
  -2   5   5        0.85        1.74      0.59 o 
  -1   5   5       35.72       40.01      2.93 o 
   0   5   5       19.70       18.18      1.45 o 
   1   5   5      303.27      321.55      6.44 o 
   2   5   5      133.36      110.31      5.44 o 
   3   5   5       78.45       72.43      2.65 o 
   4   5   5        3.62        2.86      0.69 o 
  -7   6   5        1.37        2.09      0.63 o 
  -6   6   5      105.79       98.10      4.58 o 
  -5   6   5      253.75      257.19      7.82 o 
  -4   6   5       57.19       54.66      3.66 o 
  -3   6   5        5.20        4.73      0.72 o 
  -2   6   5      102.31      102.34      3.23 o 
  -1   6   5      137.86      135.44      5.73 o 
   0   6   5      295.33      300.74      8.90 o 
   1   6   5      101.93      101.18      5.36 o 
   2   6   5       13.56       15.07      1.94 o 
   3   6   5      152.58      154.72      5.15 o 
  -7   7   5       12.33       14.66      1.36 o 
  -6   7   5        2.28        3.24      0.95 o 
  -5   7   5       31.92       29.22      2.50 o 
  -4   7   5       19.48       15.58      1.86 o 
  -3   7   5       84.88       87.10      2.70 o 
  -2   7   5      190.45      189.45      6.89 o 
  -1   7   5      306.30      311.90      5.76 o 
   0   7   5      175.19      157.03      6.46 o 
   1   7   5       89.85       91.22      4.77 o 
   2   7   5      216.34      225.19      6.59 o 
  -6   8   5       49.14       44.04      2.36 o 
  -5   8   5        0.63        1.44      0.64 o 
  -4   8   5       24.70       24.40      2.11 o 
  -3   8   5       15.82       18.70      1.90 o 
  -2   8   5        2.52        1.63      0.59 o 
  -1   8   5      112.06      110.88      3.70 o 
   0   8   5       31.80       31.16      2.71 o 
   1   8   5       63.55       60.91      3.36 o 
  -5   9   5      123.10      112.41      3.32 o 
  -4   9   5      171.10      144.47      4.06 o 
  -3   9   5      129.55      115.94      3.62 o 
  -2   9   5      203.45      179.20      5.11 o 
  -1   9   5      128.65      123.19      4.45 o 
   0   9   5      124.98      129.51      4.32 o 
   0 -11   6      173.51      184.20      4.38 o 
   1 -11   6       22.61       23.59      1.63 o 
   2 -11   6       16.03       12.79      1.23 o 
   3 -11   6      133.86      137.87      4.42 o 
  -2 -10   6       38.83       40.35      2.05 o 
  -1 -10   6        0.17        0.89      0.46 o 
   0 -10   6      153.06      143.57      4.53 o 
   1 -10   6        0.50        0.74      0.54 o 
   2 -10   6       78.04       78.15      1.96 o 
   3 -10   6      285.94      308.70      4.84 o 
   4 -10   6      267.98      283.71      8.73 o 
  -3  -9   6        9.42        9.31      1.48 o 
  -2  -9   6      142.65      143.67      4.16 o 
  -1  -9   6        1.87        2.14      0.67 o 
   0  -9   6       29.71       32.99      1.72 o 
   1  -9   6      251.28      257.05      3.75 o 
   2  -9   6      162.23      170.00      3.15 o 
   3  -9   6        0.70        2.48      1.70 o 
   4  -9   6      345.49      372.37      5.72 o 
   5  -9   6       16.09        8.76      3.88 o 
  -4  -8   6        7.67        7.42      1.03 o 
  -3  -8   6       45.04       51.41      3.12 o 
  -2  -8   6      328.41      294.96      7.56 o 
  -1  -8   6      135.75      130.91      2.71 o 
   0  -8   6      142.38      139.12      3.61 o 
   1  -8   6      529.99      539.10      4.89 o 
   2  -8   6      743.14      780.84      7.88 o 
   3  -8   6       41.28       41.40      2.76 o 
   4  -8   6       35.95       35.25      2.64 o 
   5  -8   6       63.51       65.04      2.32 o 
   6  -8   6        1.51        2.20      0.63 o 
  -5  -7   6       71.53       68.42      3.14 o 
  -4  -7   6       13.53       13.38      1.68 o 
  -3  -7   6      134.22      131.67      5.38 o 
  -2  -7   6      120.67      113.11      4.89 o 
  -1  -7   6       51.21       46.95      1.81 o 
   0  -7   6        0.12        1.25      0.42 o 
   1  -7   6        2.79        3.84      0.50 o 
   2  -7   6      636.20      605.16     26.28 o 
   3  -7   6       64.11       63.51      3.44 o 
   4  -7   6      251.44      249.02      7.11 o 
   5  -7   6      137.57      154.11      4.10 o 
   6  -7   6       12.99       12.50      1.19 o 
  -5  -6   6       49.77       52.52      3.18 o 
  -4  -6   6      604.86      550.07     11.13 o 
  -3  -6   6      355.09      333.32      8.63 o 
  -2  -6   6      148.99      149.53      4.16 o 
  -1  -6   6      665.11      669.68      8.44 o 
   0  -6   6      168.72      188.07      3.00 o 
   1  -6   6        0.55       -0.01      0.42 o 
   2  -6   6       14.36       16.14      1.00 o 
   3  -6   6      210.33      208.21      7.91 o 
   4  -6   6      197.81      203.48      4.00 o 
   5  -6   6       48.29       51.99      1.99 o 
   6  -6   6       46.16       41.57      2.24 o 
  -6  -5   6       28.82       25.98      2.05 o 
  -5  -5   6       30.07       28.43      2.58 o 
  -4  -5   6        0.43       -0.16      0.50 o 
  -3  -5   6        6.93        9.47      1.09 o 
  -2  -5   6      330.64      328.98      5.97 o 
  -1  -5   6       32.01       26.95      1.59 o 
   0  -5   6      449.77      441.14     17.97 o 
   1  -5   6        4.50        4.73      0.71 o 
   2  -5   6      142.76      146.53      2.48 o 
   3  -5   6      439.74      441.54      5.26 o 
   4  -5   6       58.50       54.22      1.72 o 
   5  -5   6      299.79      288.68      5.12 o 
   6  -5   6       46.73       49.42      3.03 o 
  -6  -4   6       57.41       54.68      3.30 o 
  -5  -4   6       39.50       35.02      3.17 o 
  -4  -4   6       31.57       30.55      1.73 o 
  -3  -4   6      499.88      500.33      7.62 o 
  -2  -4   6      113.63      104.80      3.10 o 
  -1  -4   6        1.11        1.30      0.41 o 
   0  -4   6       54.18       65.82      2.25 o 
   1  -4   6      240.64      235.33      3.45 o 
   2  -4   6      958.14     1008.59      7.45 o 
   3  -4   6       82.18       81.84      2.18 o 
   4  -4   6      250.06      253.43      3.58 o 
   5  -4   6       63.99       64.98      2.82 o 
   6  -4   6      106.48      107.67      4.45 o 
  -6  -3   6       14.41       16.79      1.25 o 
  -5  -3   6       83.90       85.45      2.98 o 
  -4  -3   6       30.85       26.45      1.62 o 
  -3  -3   6      329.17      339.61      4.31 o 
  -2  -3   6      131.78      134.46      2.48 o 
  -1  -3   6        8.70        5.75      0.98 o 
   0  -3   6       64.53       61.20      2.79 o 
   1  -3   6       61.94       57.58      1.91 o 
   2  -3   6       10.95        8.60      0.69 o 
   3  -3   6       98.13      106.26      1.94 o 
   4  -3   6      220.84      220.63      3.98 o 
   5  -3   6       73.95       72.46      4.01 o 
   6  -3   6     1187.44     1136.64     14.42 o 
  -7  -2   6       42.33       42.60      2.33 o 
  -6  -2   6        6.15        6.25      0.80 o 
  -5  -2   6       50.12       55.11      2.74 o 
  -4  -2   6       18.78       13.75      0.83 o 
  -3  -2   6        3.98        2.69      0.44 o 
  -2  -2   6       99.94       98.92      3.55 o 
  -1  -2   6     2059.65     1892.91     15.37 o 
   0  -2   6     2883.20     2909.17     19.47 o 
   1  -2   6      487.64      563.05      6.14 o 
   2  -2   6        0.17        0.23      0.21 o 
   3  -2   6      204.58      196.80      3.28 o 
   4  -2   6        0.77        0.91      0.31 o 
   5  -2   6       15.21       14.49      1.93 o 
   6  -2   6       53.60       54.51      3.09 o 
  -7  -1   6       40.94       39.96      2.54 o 
  -6  -1   6       33.50       31.68      2.68 o 
  -5  -1   6        3.34        3.45      0.72 o 
  -4  -1   6       52.72       53.89      1.56 o 
  -3  -1   6      132.63      162.84      2.64 o 
  -2  -1   6       99.64      102.35      2.42 o 
  -1  -1   6      262.35      277.65      5.58 o 
   0  -1   6      249.54      238.39      5.41 o 
   1  -1   6      239.39      261.48      5.94 o 
   2  -1   6      123.71      124.76      2.22 o 
   3  -1   6      120.19      111.76      2.34 o 
   4  -1   6      991.70      997.60      9.07 o 
   5  -1   6       43.12       40.10      3.00 o 
   6  -1   6        4.70        4.24      1.08 o 
  -7   0   6      118.03      113.27      4.45 o 
  -6   0   6        7.59        7.38      1.41 o 
  -5   0   6       12.96       13.00      1.26 o 
  -4   0   6       16.12       20.78      1.14 o 
  -3   0   6      635.70      586.28      6.40 o 
  -2   0   6     1910.54     2096.49     18.86 o 
  -1   0   6      442.46      512.85      7.22 o 
   0   0   6      417.53      401.45      6.98 o 
   1   0   6      728.14      740.39      7.99 o 
   2   0   6      128.07      121.81      2.63 o 
   3   0   6      168.00      161.64      3.34 o 
   4   0   6      105.10      108.08      3.41 o 
   5   0   6       27.74       23.44      2.31 o 
   6   0   6      113.50      107.00      3.85 o 
  -7   1   6       11.56       13.83      1.57 o 
  -6   1   6       91.01       89.12      4.56 o 
  -5   1   6       12.64       11.73      0.90 o 
  -4   1   6       53.63       62.84      1.86 o 
  -3   1   6      813.68      792.45      7.43 o 
  -2   1   6        2.48        4.24      0.52 o 
  -1   1   6      685.96      767.16      6.04 o 
   0   1   6       20.82       25.71      1.37 o 
   1   1   6      417.59      420.40      6.05 o 
   2   1   6      816.95      799.11      7.01 o 
   3   1   6       12.11       11.64      0.95 o 
   4   1   6      133.41      125.10      3.67 o 
   5   1   6       61.79       64.39      3.53 o 
  -7   2   6       10.10       11.68      1.55 o 
  -6   2   6       16.07       14.21      1.23 o 
  -5   2   6      184.03      184.71      4.30 o 
  -4   2   6      658.62      711.27      8.08 o 
  -3   2   6     1123.09     1207.67     10.57 o 
  -2   2   6      291.22      264.50      5.19 o 
  -1   2   6      869.09      874.08     19.63 o 
   0   2   6      148.96      124.91      3.21 o 
   1   2   6      573.40      537.92      7.31 o 
   2   2   6      348.70      349.11      4.90 o 
   3   2   6        2.58        1.88      0.52 o 
   4   2   6        3.72        3.34      0.82 o 
   5   2   6        9.44       11.60      1.44 o 
  -7   3   6        8.39        6.52      0.75 o 
  -6   3   6      123.18      123.42      3.47 o 
  -5   3   6      200.66      201.88      3.62 o 
  -4   3   6        8.95       10.27      0.83 o 
  -3   3   6       22.60       28.22      2.23 o 
  -2   3   6       90.05       96.41      3.67 o 
  -1   3   6       20.83       18.94      1.25 o 
   0   3   6      288.05      310.54      5.47 o 
   1   3   6       14.17       14.99      1.33 o 
   2   3   6      464.14      449.45      7.81 o 
   3   3   6       36.92       33.93      1.99 o 
   4   3   6       42.13       40.43      1.93 o 
  -7   4   6       36.83       38.44      2.38 o 
  -6   4   6       77.11       73.49      2.58 o 
  -5   4   6      417.85      429.14     13.23 o 
  -4   4   6      163.35      150.02      3.50 o 
  -3   4   6      435.15      447.66     12.91 o 
  -2   4   6      158.01      164.96      5.10 o 
  -1   4   6      120.75      112.29      3.17 o 
   0   4   6      315.16      327.98      6.02 o 
   1   4   6       33.42       36.78      2.87 o 
   2   4   6      106.42       94.55      5.06 o 
   3   4   6       14.63        8.63      1.05 o 
   4   4   6        0.58        1.27      0.41 o 
  -7   5   6       45.72       51.99      2.76 o 
  -6   5   6        0.12        0.15      0.54 o 
  -5   5   6       72.64       71.01      4.20 o 
  -4   5   6      100.79      101.88      5.03 o 
  -3   5   6       38.07       42.45      3.17 o 
  -2   5   6        2.05        0.80      0.51 o 
  -1   5   6      111.39      114.39      5.17 o 
   0   5   6      339.56      336.47      6.30 o 
   1   5   6       10.80        8.94      1.75 o 
   2   5   6       89.31       85.36      4.78 o 
   3   5   6      310.80      316.86      7.83 o 
  -7   6   6       97.63       94.18      3.41 o 
  -6   6   6       24.58       24.56      2.16 o 
  -5   6   6        2.89        2.71      0.92 o 
  -4   6   6        2.25        2.07      0.98 o 
  -3   6   6        0.78        1.92      0.98 o 
  -2   6   6       62.45       64.19      4.53 o 
  -1   6   6      327.32      340.44      9.21 o 
   0   6   6      146.67      135.09      6.03 o 
   1   6   6       94.92       83.04      4.73 o 
   2   6   6       85.69       90.82      4.47 o 
  -6   7   6       79.41       83.41      3.55 o 
  -5   7   6       18.23       16.20      1.82 o 
  -4   7   6       43.37       46.59      3.14 o 
  -3   7   6       20.94       22.94      2.19 o 
  -2   7   6      104.67      104.88      3.26 o 
  -1   7   6       14.83       14.51      1.28 o 
   0   7   6       25.68       23.02      2.44 o 
   1   7   6      198.69      199.01      6.50 o 
   2   7   6       13.40       15.23      1.63 o 
  -5   8   6        2.56        1.87      0.63 o 
  -4   8   6       19.25       19.12      1.73 o 
  -3   8   6      268.79      270.31      6.54 o 
  -2   8   6      148.05      141.19      4.57 o 
  -1   8   6      106.05       98.77      2.71 o 
   0   8   6      147.68      158.97      5.29 o 
   2 -11   7        0.09       -0.26      0.30 o 
   3 -11   7       13.17       10.28      1.19 o 
  -2 -10   7      143.94      165.92      3.83 o 
  -1 -10   7      113.00      110.44      3.53 o 
   0 -10   7       76.19       74.65      3.10 o 
   1 -10   7        1.33        2.50      0.59 o 
   2 -10   7       74.36       73.69      2.31 o 
   3 -10   7       52.42       51.21      1.92 o 
   4 -10   7      543.72      556.18      5.38 o 
  -3  -9   7       40.15       34.49      3.76 o 
  -2  -9   7      144.84      129.38      8.51 o 
  -1  -9   7        2.67        1.94      0.61 o 
   0  -9   7      238.48      242.17      4.50 o 
   1  -9   7      195.04      214.73      4.45 o 
   2  -9   7        2.16        1.90      0.51 o 
   3  -9   7      171.55      172.05      3.96 o 
   4  -9   7       17.11       14.77      0.96 o 
   5  -9   7       23.33       24.37      2.08 o 
  -4  -8   7      166.82      180.96     12.79 o 
  -3  -8   7       65.06       54.97      3.15 o 
  -2  -8   7       50.19       47.24      1.94 o 
  -1  -8   7       38.40       33.76      1.67 o 
   0  -8   7       42.05       45.08      1.33 o 
   1  -8   7      143.19      157.94      4.76 o 
   2  -8   7      551.39      601.00     10.12 o 
   3  -8   7       10.00       11.22      1.52 o 
   4  -8   7        7.38        6.29      0.84 o 
   5  -8   7       19.98       17.43      1.03 o 
  -5  -7   7       50.99       50.41      2.53 o 
  -4  -7   7      204.19      188.45      5.88 o 
  -3  -7   7        3.62        2.25      0.97 o 
  -2  -7   7      191.20      202.11      6.59 o 
  -1  -7   7      604.77      645.54     12.56 o 
   0  -7   7      348.87      354.79      4.47 o 
   1  -7   7        3.81        2.56      0.74 o 
   2  -7   7       94.18       91.32      3.65 o 
   3  -7   7        0.56        3.91      1.03 o 
   4  -7   7      230.42      228.57      5.79 o 
   5  -7   7       21.23       20.47      1.41 o 
  -5  -6   7        5.96        7.18      1.25 o 
  -4  -6   7        3.65        3.22      1.08 o 
  -3  -6   7        1.11        0.57      0.59 o 
  -2  -6   7        8.65        8.68      2.08 o 
  -1  -6   7      432.34      459.15      7.17 o 
   0  -6   7     1342.56     1332.00     20.53 o 
   1  -6   7       24.29       27.50      2.60 o 
   2  -6   7      447.62      432.22      8.73 o 
   3  -6   7       30.18       31.03      2.33 o 
   4  -6   7       10.78       10.46      0.96 o 
   5  -6   7       38.84       44.08      2.07 o 
  -6  -5   7      218.86      211.10      5.31 o 
  -5  -5   7      113.34      107.33      4.72 o 
  -4  -5   7       10.86       10.59      1.72 o 
  -3  -5   7      432.76      420.45      9.20 o 
  -2  -5   7      330.11      351.06      6.25 o 
  -1  -5   7        6.25        5.74      1.21 o 
   0  -5   7       82.29       83.04      3.57 o 
   1  -5   7       82.67       67.92      2.66 o 
   2  -5   7       55.14       56.22      1.65 o 
   3  -5   7       93.66       98.61      2.61 o 
   4  -5   7       29.37       27.85      1.26 o 
   5  -5   7      236.68      228.58      3.82 o 
   6  -5   7       19.97       19.30      1.81 o 
  -6  -4   7       86.61       75.95      7.46 o 
  -5  -4   7       42.82       44.07      2.01 o 
  -4  -4   7      261.50      258.66      5.02 o 
  -3  -4   7      471.71      476.32      5.46 o 
  -2  -4   7     1060.65     1058.50      7.61 o 
  -1  -4   7        0.35       -0.19      0.20 o 
   0  -4   7      515.35      551.01      6.92 o 
   1  -4   7      467.89      477.92      6.68 o 
   2  -4   7        2.63        2.12      0.43 o 
   3  -4   7      708.22      710.30      5.39 o 
   4  -4   7        5.99        5.31      0.58 o 
   5  -4   7      121.51      121.47      5.13 o 
   6  -4   7      257.01      267.95      6.51 o 
  -6  -3   7        1.18        1.61      0.46 o 
  -5  -3   7      156.30      152.24      3.95 o 
  -4  -3   7        7.24        6.98      0.97 o 
  -3  -3   7        3.85        3.28      0.61 o 
  -2  -3   7       40.33       34.67      1.63 o 
  -1  -3   7        2.79        1.55      0.40 o 
   0  -3   7      713.16      748.66      7.71 o 
   1  -3   7      108.43      107.03      2.39 o 
   2  -3   7        3.98        4.36      0.70 o 
   3  -3   7       10.17        9.42      0.61 o 
   4  -3   7       36.00       34.73      1.65 o 
   5  -3   7        5.97        6.36      1.18 o 
   6  -3   7       14.26       20.28      1.80 o 
  -7  -2   7       32.88       33.54      1.98 o 
  -6  -2   7      142.82      143.94      5.19 o 
  -5  -2   7      451.99      466.25      6.94 o 
  -4  -2   7      166.24      177.38      3.03 o 
  -3  -2   7        0.98        1.38      0.32 o 
  -2  -2   7      127.22      124.52      2.97 o 
  -1  -2   7       79.55       84.83      4.31 o 
   0  -2   7       60.50       71.16      3.30 o 
   1  -2   7      502.34      503.00      8.20 o 
   2  -2   7      104.14       99.22      1.77 o 
   3  -2   7       47.84       51.98      1.69 o 
   4  -2   7     1723.26     1720.09     13.60 o 
   5  -2   7      332.41      332.42      8.26 o 
   6  -2   7        2.25        2.75      0.68 o 
  -7  -1   7        1.48        2.27      0.72 o 
  -6  -1   7       24.58       25.53      2.43 o 
  -5  -1   7       33.42       33.25      1.84 o 
  -4  -1   7       83.99       81.66      1.99 o 
  -3  -1   7      131.38      145.73      3.55 o 
  -2  -1   7      979.94     1039.93     16.36 o 
  -1  -1   7       31.19       19.14      1.09 o 
   0  -1   7        6.24       14.29      1.05 o 
   1  -1   7      145.72      143.30      3.14 o 
   2  -1   7       93.33      100.35      2.15 o 
   3  -1   7       58.45       58.15      2.05 o 
   4  -1   7      330.30      322.21      5.92 o 
   5  -1   7      205.89      211.79      6.45 o 
   6  -1   7       33.95       35.36      2.04 o 
  -7   0   7       55.89       54.97      3.02 o 
  -6   0   7        0.23        0.24      0.39 o 
  -5   0   7        3.08        4.02      1.09 o 
  -4   0   7       53.00       50.14      1.79 o 
  -3   0   7      288.91      281.48      4.73 o 
  -2   0   7      372.33      435.43      7.09 o 
  -1   0   7      264.43      253.92      5.65 o 
   0   0   7       21.73       19.56      2.13 o 
   1   0   7       31.48       23.09      1.51 o 
   2   0   7     2198.63     2145.04     11.83 o 
   3   0   7      207.98      216.42      4.01 o 
   4   0   7        0.02       -0.02      0.25 o 
   5   0   7      308.44      297.45      7.20 o 
  -7   1   7       24.35       21.87      2.02 o 
  -6   1   7        1.70        0.61      0.45 o 
  -5   1   7       62.59       64.15      2.64 o 
  -4   1   7      456.59      487.47      7.68 o 
  -3   1   7       39.50       43.76      1.50 o 
  -2   1   7        3.21        2.46      0.34 o 
  -1   1   7      311.96      318.00     19.71 o 
   0   1   7       56.40       59.08      2.32 o 
   1   1   7       36.78       34.46      1.93 o 
   2   1   7      637.57      645.37      6.67 o 
   3   1   7      240.41      241.23      5.14 o 
   4   1   7       52.76       47.00      2.21 o 
   5   1   7       82.70       73.04      3.29 o 
  -7   2   7        3.20        3.23      0.89 o 
  -6   2   7        0.06       -0.06      0.71 o 
  -5   2   7      407.47      412.37      6.47 o 
  -4   2   7      363.15      399.08      4.96 o 
  -3   2   7       97.13       98.47      2.92 o 
  -2   2   7       92.07       98.31      4.08 o 
  -1   2   7       70.02       67.87      4.11 o 
   0   2   7     1392.94     1419.21     15.84 o 
   1   2   7      248.85      242.22      5.84 o 
   2   2   7       23.98       18.53      1.63 o 
   3   2   7      354.54      355.80      6.17 o 
   4   2   7        5.89        5.37      0.76 o 
  -7   3   7       28.40       25.92      1.85 o 
  -6   3   7       96.73       99.80      3.04 o 
  -5   3   7      248.98      253.69      5.15 o 
  -4   3   7        5.61        4.60      0.93 o 
  -3   3   7      443.63      455.72     14.38 o 
  -2   3   7        5.26        3.74      0.77 o 
  -1   3   7      133.09      140.62      7.61 o 
   0   3   7      707.72      736.66      9.01 o 
   1   3   7      316.59      319.88      6.37 o 
   2   3   7       16.37       16.22      2.20 o 
   3   3   7      120.29      129.00      5.58 o 
   4   3   7       51.92       49.75      2.75 o 
  -7   4   7       92.60       93.58      3.32 o 
  -6   4   7      229.25      230.31      4.31 o 
  -5   4   7        1.43        1.39      0.48 o 
  -4   4   7      270.61      268.25     13.50 o 
  -3   4   7       95.45       97.61      3.04 o 
  -2   4   7      213.92      231.06      5.93 o 
  -1   4   7      500.92      507.42     10.65 o 
   0   4   7       18.80       15.74      1.44 o 
   1   4   7      318.01      308.99      9.19 o 
   2   4   7       16.90       13.32      1.96 o 
   3   4   7      106.95      126.31      5.06 o 
  -7   5   7      111.74      111.18      3.50 o 
  -6   5   7        1.38        1.59      0.69 o 
  -5   5   7      201.33      191.59      6.66 o 
  -4   5   7       39.35       33.78      2.99 o 
  -3   5   7       40.00       44.33      3.32 o 
  -2   5   7      461.58      497.33      9.90 o 
  -1   5   7       10.23       11.10      1.74 o 
   0   5   7       70.03       66.03      4.24 o 
   1   5   7       16.18       20.29      2.39 o 
   2   5   7       33.82       33.82      2.77 o 
   3   5   7        0.27       -0.60      0.60 o 
  -6   6   7      143.23      139.05      4.72 o 
  -5   6   7      100.32       90.93      4.41 o 
  -4   6   7        2.74        2.49      0.85 o 
  -3   6   7      362.77      359.73      9.06 o 
  -2   6   7       78.99       80.86      5.55 o 
  -1   6   7       43.79       39.88      3.12 o 
   0   6   7      139.29      131.86      5.76 o 
   1   6   7        7.82       12.71      1.87 o 
   2   6   7      148.06      172.57      5.41 o 
  -6   7   7        3.27        4.35      0.78 o 
  -5   7   7        3.96        2.33      0.76 o 
  -4   7   7      116.95      116.60      4.63 o 
  -3   7   7       63.71       61.72      3.44 o 
  -2   7   7      109.89       98.68      4.21 o 
  -1   7   7        1.32        2.49      0.56 o 
   0   7   7       40.04       38.49      1.79 o 
   1   7   7       46.72       44.58      2.71 o 
  -5   8   7       48.36       48.19      2.30 o 
  -4   8   7       50.02       48.46      2.54 o 
  -3   8   7        8.52        6.75      1.04 o 
  -2   8   7      120.93      105.46      3.55 o 
  -1   8   7        0.27       -0.50      0.50 o 
  -1 -10   8       16.52       17.72      1.29 o 
   0 -10   8      111.62       94.86      3.55 o 
   1 -10   8       45.10       42.82      1.64 o 
   2 -10   8       32.94       35.21      2.42 o 
   3 -10   8      208.23      224.32      5.66 o 
  -2  -9   8        0.64        2.89      0.54 o 
  -1  -9   8        0.47        0.24      0.42 o 
   0  -9   8        7.77        7.70      1.26 o 
   1  -9   8      107.78      116.81      4.40 o 
   2  -9   8      518.76      532.57      6.77 o 
   3  -9   8       11.38        9.45      0.96 o 
   4  -9   8      113.87      111.82      3.06 o 
  -4  -8   8       54.91       53.00      2.51 o 
  -3  -8   8       26.25       28.30      1.36 o 
  -2  -8   8        0.01        0.28      0.34 o 
  -1  -8   8      105.97      111.72      2.25 o 
   0  -8   8       51.93       50.09      2.01 o 
   1  -8   8      807.16      810.06     10.88 o 
   2  -8   8      951.49     1030.33     13.31 o 
   3  -8   8       90.49       93.91      4.02 o 
   4  -8   8       45.81       57.20      2.30 o 
   5  -8   8        0.06        0.47      0.58 o 
  -4  -7   8       39.34       31.18      2.34 o 
  -3  -7   8       15.51       11.95      1.65 o 
  -2  -7   8       40.98       41.40      3.07 o 
  -1  -7   8        4.31        3.95      0.54 o 
   0  -7   8      303.54      318.62      7.80 o 
   1  -7   8       15.29       19.29      1.83 o 
   2  -7   8      272.79      279.70      6.84 o 
   3  -7   8      153.94      171.03      5.65 o 
   4  -7   8       37.47       38.72      2.03 o 
   5  -7   8        2.26        1.13      0.57 o 
  -5  -6   8       20.67       20.73      1.91 o 
  -4  -6   8        8.93        7.70      1.28 o 
  -3  -6   8      226.20      214.51      7.02 o 
  -2  -6   8      176.16      168.63      6.39 o 
  -1  -6   8      342.73      377.42     15.43 o 
   0  -6   8     1371.43     1376.16     13.17 o 
   1  -6   8       12.33       10.21      1.16 o 
   2  -6   8      430.80      423.16      5.39 o 
   3  -6   8       73.75       80.39      3.31 o 
   4  -6   8      133.75      130.20      3.72 o 
   5  -6   8       67.79       69.60      2.30 o 
  -5  -5   8       25.67       24.18      2.18 o 
  -4  -5   8      237.86      228.54      7.15 o 
  -3  -5   8      242.29      251.21      5.55 o 
  -2  -5   8      466.77      462.45     10.73 o 
  -1  -5   8      160.10      161.78      4.24 o 
   0  -5   8       42.95       47.59      2.32 o 
   1  -5   8      131.98      135.89      4.91 o 
   2  -5   8      254.98      241.43      4.02 o 
   3  -5   8        1.34        0.98      0.38 o 
   4  -5   8      347.66      339.99      4.23 o 
   5  -5   8      253.55      248.43      6.99 o 
  -6  -4   8        2.21        1.66      0.61 o 
  -5  -4   8      172.93      170.01      3.81 o 
  -4  -4   8       41.05       43.36      2.11 o 
  -3  -4   8       64.03       68.83      2.41 o 
  -2  -4   8     1270.09     1244.26      8.72 o 
  -1  -4   8        0.52        0.90      0.49 o 
   0  -4   8       17.59       18.20      1.37 o 
   1  -4   8      277.53      273.92      5.41 o 
   2  -4   8        5.62        8.26      0.97 o 
   3  -4   8      128.71      130.24      2.97 o 
   4  -4   8        0.97        0.95      0.46 o 
   5  -4   8      208.79      196.81      6.16 o 
  -6  -3   8      198.21      184.06      3.58 o 
  -5  -3   8      481.57      482.13      6.84 o 
  -4  -3   8      386.77      386.43      5.80 o 
  -3  -3   8      235.92      227.81      3.80 o 
  -2  -3   8       36.91       35.16      1.77 o 
  -1  -3   8      242.42      247.48      4.51 o 
   0  -3   8      125.54      113.94      3.28 o 
   1  -3   8       34.44       30.44      1.41 o 
   2  -3   8       94.26       89.42      2.02 o 
   3  -3   8      698.72      674.10      6.26 o 
   4  -3   8       41.71       43.85      2.24 o 
   5  -3   8        1.15        1.61      0.96 o 
  -6  -2   8       14.63       13.11      1.63 o 
  -5  -2   8        1.40        1.61      0.70 o 
  -4  -2   8      981.21      967.28      9.21 o 
  -3  -2   8       66.31       73.87      2.72 o 
  -2  -2   8      138.09      144.68      3.50 o 
  -1  -2   8      690.24      683.36     13.10 o 
   0  -2   8       37.98       43.35      1.99 o 
   1  -2   8       23.86       19.94      1.33 o 
   2  -2   8      143.44      135.94      2.65 o 
   3  -2   8      269.82      264.07      4.42 o 
   4  -2   8      339.68      339.62      5.99 o 
   5  -2   8        0.30        0.84      0.66 o 
  -7  -1   8      251.94      253.14      5.59 o 
  -6  -1   8       88.38       87.92      4.23 o 
  -5  -1   8       54.24       52.87      3.62 o 
  -4  -1   8        0.56        1.08      0.37 o 
  -3  -1   8       10.51       10.30      1.45 o 
  -2  -1   8      127.17      138.15      3.33 o 
  -1  -1   8       15.39       14.49      1.05 o 
   0  -1   8       15.29       11.92      1.60 o 
   1  -1   8      396.85      400.99      7.09 o 
   2  -1   8       51.97       46.12      1.83 o 
   3  -1   8       56.36       58.11      2.81 o 
   4  -1   8       61.37       59.41      2.50 o 
   5  -1   8       24.35       21.26      1.84 o 
  -7   0   8       25.95       22.86      1.90 o 
  -6   0   8      358.24      372.49      9.00 o 
  -5   0   8       24.82       27.51      2.62 o 
  -4   0   8      231.23      253.38      4.12 o 
  -3   0   8      796.25      807.21     11.02 o 
  -2   0   8      220.98      220.46      3.99 o 
  -1   0   8       99.58      100.68      3.94 o 
   0   0   8      306.98      312.44      6.97 o 
   1   0   8      208.34      213.37      4.95 o 
   2   0   8     1292.46     1269.91     37.08 o 
   3   0   8       10.79       11.52      1.20 o 
   4   0   8       30.54       28.11      1.67 o 
   5   0   8       14.65       11.22      1.22 o 
  -7   1   8        9.77        9.62      1.16 o 
  -6   1   8        1.01        1.61      0.61 o 
  -5   1   8       81.32       83.27      4.55 o 
  -4   1   8      280.97      297.16      5.40 o 
  -3   1   8       21.70       24.03      1.19 o 
  -2   1   8       18.08       19.25      1.98 o 
  -1   1   8       13.24        9.25      1.03 o 
   0   1   8       55.53       59.57      2.52 o 
   1   1   8       53.76       55.43      2.63 o 
   2   1   8       58.84       71.59      4.36 o 
   3   1   8      222.05      211.62      4.62 o 
   4   1   8      327.84      311.08     21.80 o 
  -7   2   8        5.88        5.78      0.98 o 
  -6   2   8       74.86       75.86      3.92 o 
  -5   2   8       77.80       82.04      2.86 o 
  -4   2   8       74.21       74.51      2.79 o 
  -3   2   8      153.51      172.24      4.22 o 
  -2   2   8      516.48      530.28     10.22 o 
  -1   2   8      104.41      100.54      3.08 o 
   0   2   8     1817.42     1807.82     14.29 o 
   1   2   8       42.93       43.74      2.41 o 
   2   2   8        1.32        2.43      1.10 o 
   3   2   8       89.01       88.60      4.57 o 
   4   2   8       19.71       20.97      1.87 o 
  -7   3   8      129.98      122.95      3.49 o 
  -6   3   8      197.25      212.80      4.11 o 
  -5   3   8        4.96        4.00      0.72 o 
  -4   3   8       73.47       74.95      2.87 o 
  -3   3   8       29.59       29.42      2.55 o 
  -2   3   8      208.47      228.48      6.55 o 
  -1   3   8      172.83      180.70      6.30 o 
   0   3   8       17.73       14.42      1.43 o 
   1   3   8      114.10      103.92      5.33 o 
   2   3   8      308.24      293.96      8.82 o 
   3   3   8        0.01       -0.31      0.37 o 
  -6   4   8       33.42       39.85      2.56 o 
  -5   4   8      121.08      121.87      3.30 o 
  -4   4   8       69.33       69.40      2.64 o 
  -3   4   8       92.54       85.26      2.91 o 
  -2   4   8     1354.55     1438.55     15.42 o 
  -1   4   8       31.58       33.19      2.81 o 
   0   4   8      279.94      284.29      8.70 o 
   1   4   8      231.08      236.92      8.02 o 
   2   4   8        1.57        1.89      0.70 o 
   3   4   8       38.98       35.65      2.35 o 
  -6   5   8      103.99      102.28      3.94 o 
  -5   5   8       33.28       38.66      2.83 o 
  -4   5   8       42.48       35.26      2.93 o 
  -3   5   8      292.93      293.71      8.27 o 
  -2   5   8        5.16        5.56      1.24 o 
  -1   5   8      308.47      317.79      8.62 o 
   0   5   8       50.84       48.98      3.61 o 
   1   5   8      162.42      171.21      6.36 o 
   2   5   8        2.35        2.93      0.93 o 
  -6   6   8       17.59       14.82      1.49 o 
  -5   6   8       24.04       26.44      2.17 o 
  -4   6   8      491.59      506.04     10.03 o 
  -3   6   8        0.93        0.81      0.73 o 
  -2   6   8      198.26      186.73      6.10 o 
  -1   6   8      142.63      149.76      3.83 o 
   0   6   8        8.77       10.15      1.51 o 
   1   6   8       86.85       91.68      4.01 o 
  -5   7   8      197.66      194.50      4.92 o 
  -4   7   8        7.20        8.22      1.23 o 
  -3   7   8      110.10      101.60      3.99 o 
  -2   7   8        6.14        6.37      1.12 o 
  -1   7   8       19.23       20.72      1.27 o 
   0   7   8       53.36       55.16      2.79 o 
   1 -10   9       82.36       76.52      2.01 o 
   2 -10   9       35.01       31.92      1.37 o 
   3 -10   9       66.42       60.79      1.99 o 
  -2  -9   9       18.78       16.90      1.51 o 
  -1  -9   9       30.42       25.79      1.77 o 
   0  -9   9        7.51        8.61      0.81 o 
   1  -9   9        1.57        3.00      0.54 o 
   2  -9   9      141.69      147.78      5.74 o 
   3  -9   9       17.75       14.15      0.89 o 
   4  -9   9        0.25        0.49      0.30 o 
  -3  -8   9       31.09       33.29      1.35 o 
  -2  -8   9        0.44       -0.10      0.59 o 
  -1  -8   9       98.37       99.48      2.65 o 
   0  -8   9       25.90       26.55      1.77 o 
   1  -8   9       61.54       60.86      3.01 o 
   2  -8   9       47.06       49.57      2.86 o 
   3  -8   9       11.65        9.72      0.99 o 
   4  -8   9        0.17        0.57      0.30 o 
  -4  -7   9        0.27        0.27      0.44 o 
  -3  -7   9       73.87       71.15      3.67 o 
  -2  -7   9       70.69       67.87      3.90 o 
  -1  -7   9       77.92       73.67      4.00 o 
   0  -7   9     1046.16     1046.64     14.19 o 
   1  -7   9        2.75        5.61      1.09 o 
   2  -7   9        8.13        7.15      1.24 o 
   3  -7   9      144.16      144.71      4.06 o 
   4  -7   9       16.44       17.68      1.27 o 
  -5  -6   9       34.34       36.18      2.25 o 
  -4  -6   9       20.24       16.55      1.72 o 
  -3  -6   9        1.14        0.43      0.74 o 
  -2  -6   9       99.66      102.26      4.98 o 
  -1  -6   9       91.23       91.46      4.59 o 
   0  -6   9        1.03        1.31      0.84 o 
   1  -6   9      115.75      121.97      5.51 o 
   2  -6   9       37.79       37.82      1.99 o 
   3  -6   9        1.44        1.55      0.37 o 
   4  -6   9      172.75      177.70      3.95 o 
  -5  -5   9       33.78       34.21      2.39 o 
  -4  -5   9      169.67      166.42      5.94 o 
  -3  -5   9       16.18       15.04      2.05 o 
  -2  -5   9     1491.62     1438.31     18.63 o 
  -1  -5   9       20.02       22.84      1.66 o 
   0  -5   9       93.88       96.34      3.39 o 
   1  -5   9       13.59       13.41      1.36 o 
   2  -5   9       26.76       27.83      1.70 o 
   3  -5   9        0.50        0.48      0.31 o 
   4  -5   9      101.19      103.97      2.45 o 
  -5  -4   9        6.40        5.91      0.79 o 
  -4  -4   9      401.78      403.73      6.20 o 
  -3  -4   9       34.34       37.96      1.99 o 
  -2  -4   9       86.64       92.26      3.07 o 
  -1  -4   9      382.46      380.35      6.29 o 
   0  -4   9      333.01      340.78      8.07 o 
   1  -4   9       23.54       22.35      1.65 o 
   2  -4   9      395.21      370.17      4.51 o 
   3  -4   9      536.09      529.70      8.58 o 
   4  -4   9      260.95      268.51      5.24 o 
   5  -4   9        0.24       -0.01      0.19 o 
  -6  -3   9        0.45        0.35      0.44 o 
  -5  -3   9        1.28        0.88      0.56 o 
  -4  -3   9      976.90      998.42      8.56 o 
  -3  -3   9        4.54        6.21      0.84 o 
  -2  -3   9        0.72        1.33      0.43 o 
  -1  -3   9       66.11       69.34      2.09 o 
   0  -3   9       18.78       15.24      1.31 o 
   1  -3   9       89.68       82.69      4.44 o 
   2  -3   9        8.62        9.20      0.64 o 
   3  -3   9       94.69       97.31      2.96 o 
   4  -3   9       16.24       13.37      1.25 o 
   5  -3   9       99.37       95.09      3.71 o 
  -6  -2   9      203.39      204.97      5.64 o 
  -5  -2   9        0.99        1.27      0.50 o 
  -4  -2   9        0.37        0.26      0.43 o 
  -3  -2   9      774.27      763.39      9.59 o 
  -2  -2   9      259.21      261.73      4.93 o 
  -1  -2   9      153.74      157.97      3.81 o 
   0  -2   9      125.99      102.50      4.63 o 
   1  -2   9      902.88      910.84     14.73 o 
   2  -2   9      141.26      154.86      2.90 o 
   3  -2   9       13.22       14.42      1.31 o 
   4  -2   9        1.90        1.86      0.55 o 
   5  -2   9        3.82        2.25      0.70 o 
  -6  -1   9      637.66      632.45     10.72 o 
  -5  -1   9      189.59      199.93      6.75 o 
  -4  -1   9        0.44        0.15      0.53 o 
  -3  -1   9      162.43      162.75      3.95 o 
  -2  -1   9      217.26      205.25      4.27 o 
  -1  -1   9      466.09      461.87      9.02 o 
   0  -1   9      208.96      215.47      4.87 o 
   1  -1   9      513.81      492.16     11.20 o 
   2  -1   9      182.56      168.83      6.47 o 
   3  -1   9      177.39      184.37      4.85 o 
   4  -1   9       12.23        9.91      1.00 o 
  -7   0   9        6.09        5.44      0.88 o 
  -6   0   9       14.13       15.20      1.79 o 
  -5   0   9      164.26      160.30      6.17 o 
  -4   0   9       21.25       22.27      1.59 o 
  -3   0   9        0.50        1.58      0.49 o 
  -2   0   9      109.34       99.35      4.74 o 
  -1   0   9      463.34      477.83      6.80 o 
   0   0   9       43.49       41.41      2.19 o 
   1   0   9       49.43       50.27      2.54 o 
   2   0   9       17.23       16.91      2.09 o 
   3   0   9      196.89      182.56      6.54 o 
   4   0   9       55.10       53.10      3.00 o 
  -7   1   9      144.78      130.71      3.85 o 
  -6   1   9        9.18       10.06      1.56 o 
  -5   1   9      154.56      156.51      6.07 o 
  -4   1   9        9.18       11.21      1.75 o 
  -3   1   9       81.49       89.31      7.04 o 
  -2   1   9       90.73       95.43      4.61 o 
  -1   1   9     1164.04     1133.45     10.62 o 
   0   1   9      911.62      914.25     10.41 o 
   1   1   9      345.16      355.95      9.70 o 
   2   1   9       41.97       38.55      3.19 o 
   3   1   9       14.78       13.32      1.73 o 
   4   1   9        3.62        4.02      0.72 o 
  -6   2   9      152.09      155.69      5.21 o 
  -5   2   9       44.50       53.42      2.24 o 
  -4   2   9        0.24        0.26      0.54 o 
  -3   2   9        1.04        0.92      0.50 o 
  -2   2   9        4.14        3.78      0.93 o 
  -1   2   9      228.32      253.13      7.49 o 
   0   2   9       23.14       23.10      2.54 o 
   1   2   9      602.11      616.57     12.93 o 
   2   2   9      172.43      163.18      6.49 o 
   3   2   9      113.80      115.91      4.75 o 
  -6   3   9       88.17       81.11      3.37 o 
  -5   3   9       38.30       42.84      1.98 o 
  -4   3   9       59.75       61.82      2.58 o 
  -3   3   9       50.74       50.61      2.36 o 
  -2   3   9      701.32      725.84     12.06 o 
  -1   3   9      618.04      651.57     12.24 o 
   0   3   9      289.50      308.49      8.97 o 
   1   3   9      182.54      192.39      7.13 o 
   2   3   9       74.92       81.27      4.35 o 
   3   3   9       49.03       41.21      2.51 o 
  -6   4   9        9.98        8.20      1.19 o 
  -5   4   9       60.30       53.88      2.02 o 
  -4   4   9       63.72       70.11      2.50 o 
  -3   4   9       12.88       13.44      1.18 o 
  -2   4   9      259.19      269.74      5.09 o 
  -1   4   9      114.66      117.85      4.73 o 
   0   4   9      215.59      219.58      7.40 o 
   1   4   9       24.49       21.80      2.30 o 
   2   4   9      207.59      243.72      6.60 o 
  -5   5   9       13.37       10.38      1.43 o 
  -4   5   9      440.37      449.93      9.43 o 
  -3   5   9      276.39      274.11      7.54 o 
  -2   5   9        9.42       10.98      1.62 o 
  -1   5   9      210.61      217.71      6.62 o 
   0   5   9       12.26       13.15      1.82 o 
   1   5   9      180.52      173.77      5.58 o 
  -5   6   9       14.42       14.47      1.37 o 
  -4   6   9      269.32      262.92      6.42 o 
  -3   6   9      138.38      139.63      4.85 o 
  -2   6   9        5.14        4.15      1.00 o 
  -1   6   9       83.72       81.20      4.07 o 
   0   6   9       12.57       18.01      1.09 o 
  -3   7   9      140.32      130.61      3.84 o 
  -2   7   9        6.05        5.16      0.86 o 
  -1  -9  10       43.26       28.93      1.81 o 
   0  -9  10       41.83       46.74      2.17 o 
   1  -9  10       60.64       58.89      2.96 o 
   2  -9  10        4.48        3.81      0.54 o 
   3  -9  10       48.74       55.42      1.59 o 
  -3  -8  10        9.54        9.47      1.19 o 
  -2  -8  10        0.45        1.86      0.67 o 
  -1  -8  10       72.98       79.53      2.34 o 
   0  -8  10        0.24        0.25      0.40 o 
   1  -8  10        0.64        0.36      0.58 o 
   2  -8  10       40.06       38.22      2.41 o 
   3  -8  10       81.04       87.64      2.55 o 
  -4  -7  10       45.42       48.88      2.40 o 
  -3  -7  10       23.02       17.14      1.68 o 
  -2  -7  10       10.58       10.13      1.51 o 
  -1  -7  10      145.23      135.68      5.33 o 
   0  -7  10       14.18       14.04      1.66 o 
   1  -7  10       10.63       10.35      1.38 o 
   2  -7  10       46.57       42.54      2.62 o 
   3  -7  10       68.42       68.27      2.40 o 
   4  -7  10       39.04       29.06      1.35 o 
  -4  -6  10        2.71        0.99      0.53 o 
  -3  -6  10      170.59      171.25      5.89 o 
  -2  -6  10       59.39       57.24      3.69 o 
  -1  -6  10        6.13        6.06      1.31 o 
   0  -6  10      344.04      335.88      8.44 o 
   1  -6  10       95.54       97.33      2.93 o 
   2  -6  10        5.26        5.37      0.61 o 
   3  -6  10      131.57      123.05      3.29 o 
   4  -6  10       13.70       17.80      1.79 o 
  -5  -5  10       41.13       36.88      2.19 o 
  -4  -5  10        4.86        3.31      1.03 o 
  -3  -5  10      175.89      172.40      6.45 o 
  -2  -5  10      296.36      285.47      8.30 o 
  -1  -5  10        2.55        2.34      1.02 o 
   0  -5  10        3.65        3.14      0.88 o 
   1  -5  10      109.52      114.82      5.42 o 
   2  -5  10      306.15      287.84      4.41 o 
   3  -5  10       61.92       60.80      1.93 o 
   4  -5  10      190.03      191.49      5.51 o 
  -5  -4  10        0.62        1.22      0.39 o 
  -4  -4  10      107.61      111.54      3.14 o 
  -3  -4  10       25.44       25.30      2.20 o 
  -2  -4  10      559.50      555.34      7.45 o 
  -1  -4  10       30.69       28.14      1.66 o 
   0  -4  10        2.09        2.92      0.66 o 
   1  -4  10      139.76      130.34      5.72 o 
   2  -4  10       55.27       47.57      1.75 o 
   3  -4  10        1.04        1.17      0.56 o 
   4  -4  10       57.57       56.43      3.07 o 
  -5  -3  10       72.65       69.77      2.34 o 
  -4  -3  10     1097.92     1107.99     11.90 o 
  -3  -3  10        1.29        1.77      0.67 o 
  -2  -3  10      111.05      117.82      4.78 o 
  -1  -3  10       44.87       54.29      1.93 o 
   0  -3  10      199.62      187.46      6.57 o 
   1  -3  10      329.01      331.67      9.11 o 
   2  -3  10      552.64      570.47     12.01 o 
   3  -3  10       14.30       15.93      1.79 o 
   4  -3  10        5.13        6.09      0.94 o 
  -6  -2  10      160.18      167.11      4.58 o 
  -5  -2  10        0.99        1.75      0.72 o 
  -4  -2  10       28.42       29.08      1.50 o 
  -3  -2  10       15.41       13.87      1.36 o 
  -2  -2  10        3.81        3.86      0.94 o 
  -1  -2  10       21.87       23.67      1.57 o 
   0  -2  10      325.23      312.72      8.54 o 
   1  -2  10      196.35      193.25      7.00 o 
   2  -2  10      364.01      366.17      9.70 o 
   3  -2  10        0.36        0.41      0.75 o 
   4  -2  10        0.53       -0.07      0.30 o 
  -6  -1  10      538.16      558.91      9.19 o 
  -5  -1  10       90.14       87.38      4.27 o 
  -4  -1  10       40.18       42.47      2.21 o 
  -3  -1  10      129.41      125.43      5.44 o 
  -2  -1  10       21.73       29.86      2.67 o 
  -1  -1  10      231.59      250.63     13.27 o 
   0  -1  10      301.51      328.64      7.17 o 
   1  -1  10       10.98        9.67      1.65 o 
   2  -1  10        0.78        1.33      0.69 o 
   3  -1  10       41.43       44.61      3.12 o 
   4  -1  10       13.30       10.86      1.27 o 
  -6   0  10       16.72       15.68      1.65 o 
  -5   0  10      130.02      130.50      5.37 o 
  -4   0  10      206.15      219.23      4.87 o 
  -3   0  10      161.27      170.39      6.44 o 
  -2   0  10      370.14      360.92      9.31 o 
  -1   0  10      424.12      438.95      9.44 o 
   0   0  10      414.26      439.82     10.28 o 
   1   0  10        1.32        2.64      1.18 o 
   2   0  10        1.62        0.56      0.62 o 
   3   0  10      260.62      259.04      7.24 o 
  -6   1  10        5.51        7.01      1.16 o 
  -5   1  10       80.24       82.71      4.24 o 
  -4   1  10        1.37        0.51      0.80 o 
  -3   1  10       13.79       16.89      1.37 o 
  -2   1  10      112.63      110.52      5.11 o 
  -1   1  10       20.50       24.31      2.26 o 
   0   1  10       52.53       47.15      3.45 o 
   1   1  10        4.84        6.90      1.32 o 
   2   1  10        3.30        3.14      0.86 o 
   3   1  10      415.84      438.40      8.74 o 
  -6   2  10       34.89       34.35      2.21 o 
  -5   2  10       45.61       42.64      2.86 o 
  -4   2  10      145.49      148.84      6.16 o 
  -3   2  10      793.71      830.65     21.27 o 
  -2   2  10        0.23        0.51      0.82 o 
  -1   2  10       10.62       13.73      1.78 o 
   0   2  10        4.09        5.04      1.27 o 
   1   2  10       54.73       61.91      3.93 o 
   2   2  10       26.21       28.04      2.50 o 
  -5   3  10       17.62       16.92      1.16 o 
  -4   3  10      156.93      158.03      3.76 o 
  -3   3  10       69.15       67.36      2.58 o 
  -2   3  10      169.39      174.71      4.22 o 
  -1   3  10       66.25       67.02      4.92 o 
   0   3  10       28.78       36.89      2.94 o 
   1   3  10      352.28      362.77      8.87 o 
   2   3  10        1.94        3.60      0.89 o 
  -5   4  10      175.20      166.31      4.63 o 
  -4   4  10       29.91       30.44      2.33 o 
  -3   4  10       28.56       28.94      1.54 o 
  -2   4  10       66.91       65.87      2.30 o 
  -1   4  10      169.00      164.68      5.30 o 
   0   4  10      230.32      204.54     17.91 o 
   1   4  10       33.07       33.93      2.46 o 
  -4   5  10      285.15      279.66      6.41 o 
  -3   5  10        3.84        4.56      1.12 o 
  -2   5  10        1.88        2.53      0.83 o 
  -1   5  10       77.36       79.41      3.49 o 
   0   5  10      101.94      112.08      2.99 o 
  -3   6  10      242.45      238.99      5.33 o 
  -2   6  10      193.10      190.09      4.68 o 
   0  -9  11       61.24       69.44      2.42 o 
   1  -9  11        5.40        7.20      0.85 o 
  -2  -8  11       23.28       22.62      1.70 o 
  -1  -8  11       40.59       37.64      1.89 o 
   0  -8  11       77.96       73.67      8.17 o 
   1  -8  11       81.98       87.66      3.26 o 
   2  -8  11      115.90       98.92     10.18 o 
  -3  -7  11       46.79       44.79      2.51 o 
  -2  -7  11       10.10       10.28      1.47 o 
  -1  -7  11       20.52       18.15      1.85 o 
   0  -7  11        2.69        2.71      1.22 o 
   1  -7  11      120.53      130.07      4.21 o 
   2  -7  11      109.51      107.85      9.10 o 
   3  -7  11      120.39      116.56      8.22 o 
  -4  -6  11        0.94        1.34      0.57 o 
  -3  -6  11        1.63        1.19      0.67 o 
  -2  -6  11        4.16        5.22      1.08 o 
  -1  -6  11        3.14        3.53      0.91 o 
   0  -6  11      250.03      230.72      6.74 o 
   1  -6  11      149.31      143.08      3.36 o 
   2  -6  11       24.23       28.92      1.56 o 
   3  -6  11       12.05       10.91      0.99 o 
  -4  -5  11       12.00       11.35      1.54 o 
  -3  -5  11      113.11      109.61      3.40 o 
  -2  -5  11       88.85       75.81      4.20 o 
  -1  -5  11       28.13       28.35      2.67 o 
   0  -5  11       90.91       80.69      4.33 o 
   1  -5  11       96.37       96.03      3.29 o 
   2  -5  11       18.44       12.62      1.14 o 
   3  -5  11       97.63       96.90      4.25 o 
  -4  -4  11       38.18       35.02      1.66 o 
  -3  -4  11       45.80       52.22      2.25 o 
  -2  -4  11       28.50       30.46      4.10 o 
  -1  -4  11      269.44      271.90      4.97 o 
   0  -4  11       71.16       64.45      2.54 o 
   1  -4  11       10.20       15.29      1.18 o 
   2  -4  11      266.54      271.09      8.40 o 
   3  -4  11      178.83      184.23      5.95 o 
  -5  -3  11       27.91       25.41      1.82 o 
  -4  -3  11      234.25      231.03      3.76 o 
  -3  -3  11       20.01       20.70      1.54 o 
  -2  -3  11        8.43        6.85      1.31 o 
  -1  -3  11      121.76      119.88      3.48 o 
   0  -3  11      445.03      396.77      8.63 o 
   1  -3  11        3.04        2.15      0.56 o 
   2  -3  11        6.95        7.77      1.50 o 
   3  -3  11      122.36      127.09      4.91 o 
  -5  -2  11        2.03        2.31      0.78 o 
  -4  -2  11       86.46       87.51      2.37 o 
  -3  -2  11      318.74      312.11      5.92 o 
  -2  -2  11      216.41      225.35      7.02 o 
  -1  -2  11       38.70       44.15      4.31 o 
   0  -2  11      420.53      413.36      9.89 o 
   1  -2  11       35.21       40.25      3.20 o 
   2  -2  11       36.89       42.33      3.24 o 
   3  -2  11       77.09       74.43      3.72 o 
  -6  -1  11        2.13        1.49      0.41 o 
  -5  -1  11       62.51       65.82      3.42 o 
  -4  -1  11        0.80        1.11      0.56 o 
  -3  -1  11      180.43      176.86      4.50 o 
  -2  -1  11      905.08      876.19     14.23 o 
  -1  -1  11      172.70      185.33     13.04 o 
   0  -1  11      304.08      301.27      8.44 o 
   1  -1  11        0.51        1.27      0.61 o 
   2  -1  11        0.09       -0.54      0.56 o 
   3  -1  11       50.57       51.52      2.96 o 
  -6   0  11       51.05       50.33      2.51 o 
  -5   0  11       38.19       37.53      2.60 o 
  -4   0  11       10.60        9.68      1.54 o 
  -3   0  11       21.74       18.96      2.22 o 
  -2   0  11      205.75      204.98      7.03 o 
  -1   0  11       26.31       22.88      1.64 o 
   0   0  11       38.88       40.36      3.19 o 
   1   0  11       58.80       57.86      3.77 o 
   2   0  11       61.64       69.81      3.88 o 
   3   0  11       88.16       93.18      3.66 o 
  -5   1  11        2.59        2.52      0.83 o 
  -4   1  11      417.71      422.35      9.38 o 
  -3   1  11      226.20      226.88      6.96 o 
  -2   1  11      704.75      754.11     35.76 o 
  -1   1  11       18.65       18.09      1.41 o 
   0   1  11        2.47        1.76      0.63 o 
   1   1  11      104.93      103.86      4.77 o 
   2   1  11       60.21       61.07      3.37 o 
  -5   2  11        8.69        7.65      1.08 o 
  -4   2  11        4.04        2.39      0.78 o 
  -3   2  11       72.12       72.76      2.65 o 
  -2   2  11       25.50       28.17      1.66 o 
  -1   2  11       57.75       60.32      2.38 o 
   0   2  11        0.82        0.69      0.78 o 
   1   2  11      352.98      339.86      8.05 o 
   2   2  11       79.08       80.24      3.42 o 
  -4   3  11      147.52      150.65      4.66 o 
  -3   3  11        9.18        8.22      0.83 o 
  -2   3  11       15.31       13.29      1.16 o 
  -1   3  11       40.47       40.34      2.44 o 
   0   3  11        2.19        2.98      0.58 o 
   1   3  11      190.22      190.61      5.28 o 
  -4   4  11        1.25        3.75      0.78 o 
  -3   4  11       30.34       28.62      2.10 o 
  -2   4  11        2.45        2.40      0.68 o 
  -1   4  11      302.51      304.78      6.55 o 
  -2   5  11       41.72       41.61      2.20 o 
   0  -8  12        5.49        5.60      0.75 o 
   1  -8  12       10.08        9.90      1.02 o 
  -2  -7  12      100.10      103.73      3.69 o 
  -1  -7  12       58.37       54.33      2.82 o 
   0  -7  12      107.52      111.51     16.32 o 
   1  -7  12        8.31       11.55      1.20 o 
   2  -7  12      119.65      123.45      3.37 o 
  -3  -6  12        4.48        6.14      0.96 o 
  -2  -6  12       17.72       15.35      1.63 o 
  -1  -6  12      208.15      195.73      5.90 o 
   0  -6  12       93.08       88.86      6.88 o 
   1  -6  12       36.52       35.56      1.50 o 
   2  -6  12        8.74        5.99      0.87 o 
  -3  -5  12        1.87        2.63      0.55 o 
  -2  -5  12      106.48      109.35      4.66 o 
  -1  -5  12      126.12      128.80      5.11 o 
   0  -5  12      201.31      195.89      6.16 o 
   1  -5  12       73.85       60.96      2.16 o 
   2  -5  12        0.73        0.44      0.67 o 
  -4  -4  12        2.48        2.58      0.81 o 
  -3  -4  12      182.19      175.51      7.87 o 
  -2  -4  12      142.99      125.14      3.66 o 
  -1  -4  12       60.27       59.64      2.32 o 
   0  -4  12        5.56        7.47      0.86 o 
   1  -4  12      138.03      141.53      2.58 o 
   2  -4  12        0.15        0.15      0.51 o 
   3  -4  12       25.19       24.04      1.85 o 
  -4  -3  12       15.23       16.01      1.05 o 
  -3  -3  12      195.23      197.83      4.23 o 
  -2  -3  12       39.78       42.34      2.11 o 
  -1  -3  12       95.61       97.10      4.19 o 
   0  -3  12       38.77       46.45      2.14 o 
   1  -3  12      201.49      208.13      4.38 o 
   2  -3  12       10.54        9.63      1.46 o 
   3  -3  12       79.75       91.95      3.50 o 
  -5  -2  12       11.14       10.25      1.22 o 
  -4  -2  12       64.47       56.18      2.18 o 
  -3  -2  12       53.16       56.09      2.36 o 
  -2  -2  12       46.99       42.75      2.94 o 
  -1  -2  12       22.45       18.70      2.01 o 
   0  -2  12       39.47       36.53      1.95 o 
   1  -2  12      183.21      184.44      6.28 o 
   2  -2  12        6.06        4.86      0.99 o 
  -5  -1  12      114.11      112.75      3.82 o 
  -4  -1  12        3.86        3.55      0.73 o 
  -3  -1  12       49.15       47.71      2.18 o 
  -2  -1  12       15.65       20.09      2.11 o 
  -1  -1  12       82.54       95.72      4.51 o 
   0  -1  12        4.70        5.04      0.76 o 
   1  -1  12      103.84      114.72      4.91 o 
   2  -1  12      574.82      627.31     10.28 o 
  -5   0  12       49.84       48.84      2.53 o 
  -4   0  12      179.68      180.09      5.59 o 
  -3   0  12       12.72       14.44      1.21 o 
  -2   0  12      279.80      275.36      7.52 o 
  -1   0  12      106.66      105.03      4.61 o 
   0   0  12       73.02       78.51      3.86 o 
   1   0  12       86.14       88.19      4.07 o 
   2   0  12      207.69      200.46      5.38 o 
  -5   1  12       10.51       11.35      1.19 o 
  -4   1  12       19.29       22.18      1.93 o 
  -3   1  12        4.98        4.16      1.02 o 
  -2   1  12       36.56       39.62      2.73 o 
  -1   1  12       18.73       21.46      1.31 o 
   0   1  12      193.54      208.10      4.18 o 
   1   1  12      100.17       98.74      4.01 o 
  -4   2  12      274.01      279.24      5.91 o 
  -3   2  12       34.16       37.92      2.32 o 
  -2   2  12       41.75       44.30      1.77 o 
  -1   2  12      122.44      126.57      3.85 o 
   0   2  12      147.61      132.80      3.39 o 
  -2   3  12       47.39       47.16      2.26 o 
  -1   3  12      245.58      248.20      5.24 o 
  -2  -6  13       77.76       82.99      3.15 o 
  -1  -6  13       26.09       30.33      2.00 o 
   0  -6  13       55.59       46.88      5.41 o 
  -2  -5  13      134.35      131.18      4.48 o 
  -1  -5  13        1.16        1.07      0.66 o 
   0  -5  13       40.66       48.14      1.69 o 
   1  -5  13      193.68      155.69      4.19 o 
  -3  -4  13       90.01       89.89      2.47 o 
  -2  -4  13      103.79       97.35      4.07 o 
  -1  -4  13        8.70        7.64      1.43 o 
   0  -4  13        9.34        4.44      0.72 o 
   1  -4  13       83.96       83.21      3.56 o 
  -3  -3  13       24.43       20.41      2.04 o 
  -2  -3  13      112.33      113.43      2.97 o 
  -1  -3  13       63.97       58.18      2.88 o 
   0  -3  13        0.04       -0.33      0.33 o 
   1  -3  13        0.93        0.57      0.37 o 
  -4  -2  13       36.35       29.78      1.88 o 
  -3  -2  13       43.52       41.50      1.76 o 
  -2  -2  13        0.57        0.52      0.38 o 
  -1  -2  13      235.17      228.13      6.03 o 
   0  -2  13       34.94       28.26      1.45 o 
   1  -2  13      119.16      114.97      7.25 o 
  -4  -1  13        4.23        4.10      0.74 o 
  -3  -1  13        2.84        2.32      0.47 o 
  -2  -1  13       40.40       35.76      1.73 o 
  -1  -1  13       53.00       58.51      3.10 o 
   0  -1  13        1.03        1.60      0.49 o 
   1  -1  13       63.21       54.27      1.85 o 
  -4   0  13       11.21        7.74      1.09 o 
  -3   0  13       71.55       71.20      3.24 o 
  -2   0  13       19.40       17.09      1.69 o 
  -1   0  13      137.27      141.38      4.57 o 
   0   0  13      298.71      285.72      6.12 o 
  -3   1  13       15.85       16.64      1.53 o 
  -2   1  13       32.99       33.11      2.08 o 
  -1   1  13       83.34       81.30      3.14 o 
  -1  -3  14       72.41       74.62      3.05 o 
                                                 
